# Supplementary material for: TPepPro: a deep learning model for predicting peptide–protein interactions
Source: Bioinformatics. 2024 Nov 25;41(1):btae708. doi: 10.1093/bioinformatics/btae708 (PMC11681936; doi:10.1093/bioinformatics/btae708)
Supplement: btae708_Supplementary_Data [file btae708_supplementary_data.zip]

Archive with 16 entries (16 files):
- .DS_Store
- ._Supplementary Table S5 5-fold validation.xlsx
- ._Supplementary Table S3 0_1_homo-homo_sorted.xlsx
- Supplementary Table S5 5-fold validation.xlsx
- 17.pdb
- Supplementary Table S2 0_1_homo-homo_0.99999.csv
- Supplementary Table S1.docx
- ._Supplementary Figure S5.docx
- 5wb7_C-6j7w_C.pdb
- ._Supplementary Table S2 0_1_homo-homo_0.99999.csv
- ._Supplementary materials
- Supplementary Table S3 0_1_homo-homo_sorted.xlsx
- ._.DS_Store
- ._Supplementary Table S1.docx
- Supplementary Figure S5.docx
- Supplementary materials.zip
