# Supplementary material for: TPepPro: a deep learning model for predicting peptide–protein interactions
Source: Bioinformatics. 2024 Nov 25;41(1):btae708. doi: 10.1093/bioinformatics/btae708 (PMC11681936; doi:10.1093/bioinformatics/btae708)
Supplement: btae708_Supplementary_Data [file btae708_supplementary_data.zip › Supplementary Table S5 5-fold validation.xlsx]

## Sheet: Sheet1
dataset	number	fold set	Accuracy	Precision	Recall	Specificity	F1-	AUC	AUPRC
							score
protein-peptide		fold1	0.855	0.831	0.89	0.819	0.86	0.92	0.904
complex datasets		fold2	0.864	0.853	0.879	0.849	0.866	0.928	0.914
	1	fold3	0.854	0.836	0.882	0.827	0.858	0.921	0.906
		fold4	0.857	0.832	0.895	0.819	0.862	0.918	0.9
		fold5	0.849	0.843	0.857	0.841	0.85	0.915	0.898
		Mean	0.856	0.839	0.881	0.831	0.859	0.92	0.904
		fold1	0.859	0.828	0.905	0.812	0.865	0.924	0.909
		fold2	0.855	0.848	0.864	0.845	0.856	0.922	0.905
	2	fold3	0.86	0.841	0.887	0.833	0.864	0.922	0.909
		fold4	0.852	0.835	0.876	0.827	0.855	0.918	0.9
		fold5	0.834	0.808	0.875	0.793	0.84	0.909	0.893
		Mean	0.852	0.832	0.881	0.822	0.856	0.919	0.903
		fold1	0.858	0.848	0.872	0.844	0.86	0.922	0.907
		fold2	0.856	0.826	0.903	0.81	0.863	0.92	0.9
	3	fold3	0.86	0.844	0.884	0.836	0.864	0.923	0.909
		fold4	0.86	0.842	0.886	0.834	0.864	0.924	0.911
		fold5	0.862	0.837	0.899	0.825	0.867	0.926	0.913
		Mean	0.859	0.839	0.889	0.83	0.864	0.923	0.908
		fold1	0.862	0.849	0.882	0.843	0.865	0.926	0.912
		fold2	0.868	0.847	0.898	0.838	0.872	0.927	0.911
	4	fold3	0.861	0.843	0.887	0.834	0.864	0.928	0.916
		fold4	0.861	0.853	0.872	0.849	0.862	0.929	0.909
		fold5	0.859	0.869	0.845	0.872	0.857	0.92	0.906
		Mean	0.862	0.852	0.877	0.847	0.864	0.926	0.911
