# Supplementary material for: TPepPro: a deep learning model for predicting peptide–protein interactions
Source: Bioinformatics. 2024 Nov 25;41(1):btae708. doi: 10.1093/bioinformatics/btae708 (PMC11681936; doi:10.1093/bioinformatics/btae708)
Supplement: btae708_Supplementary_Data [file btae708_supplementary_data.zip › Supplementary Table S2 0_1_homo-homo_0.99999.csv]

receptor	peptide	class_label	Positive_confidence	predict_label	receptor_organism	peptide_organism
6v13_B	4ov5_L	0	0.999999404	1	Homo sapiens	Homo sapiens
3r85_B	7m5c_B	0	0.999998212	1	Homo sapiens	Homo sapiens
6kto_B	3qxd_F	0	0.999997973	1	Homo sapiens	Homo sapiens
5yc1_F	1czy_E	0	0.999997258	1	Homo sapiens	Homo sapiens
2riv_A	1t5w_C	0	0.999996662	1	Homo sapiens	Homo sapiens
3i8e_A	7kso_F	0	0.999996066	1	Homo sapiens	Homo sapiens
5wb7_C	6j7w_C	0	0.99999547	1	Homo sapiens	Homo sapiens
5mav_F	7qcs_C	0	0.999994159	1	Homo sapiens	Homo sapiens
6b4j_B	4ued_B	0	0.999993682	1	Homo sapiens	Homo sapiens
5fu7_E	6qno_G	0	0.999992132	1	Homo sapiens	Homo sapiens
5y39_G	2n55_B	0	0.999991179	1	Homo sapiens	Homo sapiens
