# Supplementary material for: TPepPro: a deep learning model for predicting peptide–protein interactions
Source: Bioinformatics. 2024 Nov 25;41(1):btae708. doi: 10.1093/bioinformatics/btae708 (PMC11681936; doi:10.1093/bioinformatics/btae708)
Supplement: btae708_Supplementary_Data [file btae708_supplementary_data.zip › 5wb7_C-6j7w_C.pdb]

HEADER rec.pdb
REMARK original generated coordinate pdb file
ATOM      1  N   GLU C   2      56.000  29.036  33.630  1.00  0.00      RC0  N
ATOM      2  H   GLU C   2      56.017  29.326  32.677  1.00  0.00      RC0  H
ATOM      3  CA  GLU C   2      55.330  27.788  33.970  1.00  0.00      RC0  C
ATOM      4  CB  GLU C   2      55.824  26.600  33.129  1.00  0.00      RC0  C
ATOM      5  CG  GLU C   2      54.904  25.360  33.087  1.00  0.00      RC0  C
ATOM      6  CD  GLU C   2      54.793  24.628  34.421  1.00  0.00      RC0  C
ATOM      7  OE1 GLU C   2      55.806  24.404  35.076  1.00  0.00      RC0  O
ATOM      8  OE2 GLU C   2      53.691  24.244  34.807  1.00  0.00      RC0  O
ATOM      9  C   GLU C   2      55.481  27.465  35.451  1.00  0.00      RC0  C
ATOM     10  O   GLU C   2      54.490  27.319  36.167  1.00  0.00      RC0  O
ATOM     11  N   GLU C   3      56.726  27.350  35.906  1.00  0.00      RC0  N
ATOM     12  H   GLU C   3      57.480  27.527  35.278  1.00  0.00      RC0  H
ATOM     13  CA  GLU C   3      56.981  27.076  37.312  1.00  0.00      RC0  C
ATOM     14  CB  GLU C   3      58.499  26.895  37.555  1.00  0.00      RC0  C
ATOM     15  CG  GLU C   3      59.155  25.701  36.833  1.00  0.00      RC0  C
ATOM     16  CD  GLU C   3      60.675  25.657  37.027  1.00  0.00      RC0  C
ATOM     17  OE1 GLU C   3      61.161  25.406  38.131  1.00  0.00      RC0  O
ATOM     18  OE2 GLU C   3      61.409  25.822  36.055  1.00  0.00      RC0  O
ATOM     19  C   GLU C   3      56.441  28.210  38.175  1.00  0.00      RC0  C
ATOM     20  O   GLU C   3      56.535  29.387  37.817  1.00  0.00      RC0  O
ATOM     21  N   LYS C   4      55.861  27.845  39.315  1.00  0.00      RC0  N
ATOM     22  H   LYS C   4      56.017  26.911  39.625  1.00  0.00      RC0  H
ATOM     23  CA  LYS C   4      55.215  28.806  40.191  1.00  0.00      RC0  C
ATOM     24  CB  LYS C   4      54.302  28.016  41.126  1.00  0.00      RC0  C
ATOM     25  CG  LYS C   4      53.382  27.073  40.349  1.00  0.00      RC0  C
ATOM     26  CD  LYS C   4      52.267  27.855  39.670  1.00  0.00      RC0  C
ATOM     27  CE  LYS C   4      51.295  28.370  40.725  1.00  0.00      RC0  C
ATOM     28  NZ  LYS C   4      50.613  29.562  40.217  1.00  0.00      RC0  N
ATOM     29  HZ1 LYS C   4      49.834  29.800  40.862  1.00  0.00      RC0  H
ATOM     30  HZ2 LYS C   4      51.267  30.378  40.224  1.00  0.00      RC0  H
ATOM     31  HZ3 LYS C   4      50.225  29.411  39.271  1.00  0.00      RC0  H
ATOM     32  C   LYS C   4      56.246  29.573  41.013  1.00  0.00      RC0  C
ATOM     33  O   LYS C   4      57.361  29.105  41.261  1.00  0.00      RC0  O
ATOM     34  N   LYS C   5      55.853  30.769  41.442  1.00  0.00      RC0  N
ATOM     35  H   LYS C   5      54.882  30.980  41.331  1.00  0.00      RC0  H
ATOM     36  CA  LYS C   5      56.654  31.519  42.399  1.00  0.00      RC0  C
ATOM     37  CB  LYS C   5      56.300  33.008  42.524  1.00  0.00      RC0  C
ATOM     38  CG  LYS C   5      55.260  33.611  41.577  1.00  0.00      RC0  C
ATOM     39  CD  LYS C   5      55.608  33.691  40.091  1.00  0.00      RC0  C
ATOM     40  CE  LYS C   5      54.457  34.336  39.315  1.00  0.00      RC0  C
ATOM     41  NZ  LYS C   5      53.193  33.690  39.693  1.00  0.00      RC0  N
ATOM     42  HZ1 LYS C   5      52.423  33.882  39.027  1.00  0.00      RC0  H
ATOM     43  HZ2 LYS C   5      53.294  32.653  39.774  1.00  0.00      RC0  H
ATOM     44  HZ3 LYS C   5      52.880  33.994  40.637  1.00  0.00      RC0  H
ATOM     45  C   LYS C   5      56.570  30.848  43.763  1.00  0.00      RC0  C
ATOM     46  O   LYS C   5      55.482  30.482  44.219  1.00  0.00      RC0  O
ATOM     47  N   VAL C   6      57.720  30.680  44.413  1.00  0.00      RC0  N
ATOM     48  H   VAL C   6      58.569  31.088  44.079  1.00  0.00      RC0  H
ATOM     49  CA  VAL C   6      57.790  29.992  45.694  1.00  0.00      RC0  C
ATOM     50  CB  VAL C   6      58.593  28.689  45.592  1.00  0.00      RC0  C
ATOM     51  CG1 VAL C   6      57.890  27.676  44.686  1.00  0.00      RC0  C
ATOM     52  CG2 VAL C   6      60.035  28.950  45.154  1.00  0.00      RC0  C
ATOM     53  C   VAL C   6      58.400  30.925  46.732  1.00  0.00      RC0  C
ATOM     54  O   VAL C   6      59.137  31.861  46.411  1.00  0.00      RC0  O
ATOM     55  CB  CYS C   7      57.868  32.616  49.465  1.00  0.00      RC0  C
ATOM     56  SG  CYS C   7      56.149  32.253  49.891  1.00  0.00      RC0  S
ATOM     57  N   CYS C   7      58.078  30.654  47.995  1.00  0.00      RC0  N
ATOM     58  H   CYS C   7      57.398  29.950  48.224  1.00  0.00      RC0  H
ATOM     59  CA  CYS C   7      58.678  31.365  49.114  1.00  0.00      RC0  C
ATOM     60  C   CYS C   7      58.792  30.402  50.288  1.00  0.00      RC0  C
ATOM     61  O   CYS C   7      58.095  29.386  50.353  1.00  0.00      RC0  O
ATOM     62  N   GLN C   8      59.682  30.739  51.223  1.00  0.00      RC0  N
ATOM     63  H   GLN C   8      60.099  31.646  51.193  1.00  0.00      RC0  H
ATOM     64  CA  GLN C   8      60.100  29.798  52.259  1.00  0.00      RC0  C
ATOM     65  CB  GLN C   8      61.461  30.149  52.854  1.00  0.00      RC0  C
ATOM     66  CG  GLN C   8      62.638  29.638  52.025  1.00  0.00      RC0  C
ATOM     67  CD  GLN C   8      62.608  28.123  51.884  1.00  0.00      RC0  C
ATOM     68  OE1 GLN C   8      62.992  27.592  50.846  1.00  0.00      RC0  O
ATOM     69  NE2 GLN C   8      62.167  27.447  52.965  1.00  0.00      RC0  N
ATOM     70 HE21 GLN C   8      61.845  27.877  53.812  1.00  0.00      RC0  H
ATOM     71 HE22 GLN C   8      62.125  26.448  52.966  1.00  0.00      RC0  H
ATOM     72  C   GLN C   8      59.087  29.631  53.385  1.00  0.00      RC0  C
ATOM     73  O   GLN C   8      59.173  28.649  54.130  1.00  0.00      RC0  O
ATOM     74  N   GLY C   9      58.136  30.545  53.527  1.00  0.00      RC0  N
ATOM     75  H   GLY C   9      58.139  31.352  52.943  1.00  0.00      RC0  H
ATOM     76  CA  GLY C   9      57.324  30.584  54.725  1.00  0.00      RC0  C
ATOM     77  C   GLY C   9      58.127  31.070  55.924  1.00  0.00      RC0  C
ATOM     78  O   GLY C   9      59.294  31.449  55.826  1.00  0.00      RC0  O
ATOM     79  N   THR C  10      57.466  31.052  57.080  1.00  0.00      RC0  N
ATOM     80  H   THR C  10      56.488  30.842  57.146  1.00  0.00      RC0  H
ATOM     81  CA  THR C  10      58.062  31.528  58.319  1.00  0.00      RC0  C
ATOM     82  CB  THR C  10      57.403  32.883  58.517  1.00  0.00      RC0  C
ATOM     83  OG1 THR C  10      56.028  32.751  58.130  1.00  0.00      RC0  O
ATOM     84  HG1 THR C  10      55.607  32.463  58.944  1.00  0.00      RC0  H
ATOM     85  CG2 THR C  10      58.073  34.008  57.723  1.00  0.00      RC0  C
ATOM     86  C   THR C  10      57.740  30.548  59.437  1.00  0.00      RC0  C
ATOM     87  O   THR C  10      56.837  29.718  59.322  1.00  0.00      RC0  O
ATOM     88  N   SER C  11      58.495  30.653  60.529  1.00  0.00      RC0  N
ATOM     89  H   SER C  11      59.215  31.344  60.533  1.00  0.00      RC0  H
ATOM     90  CA  SER C  11      58.268  29.859  61.731  1.00  0.00      RC0  C
ATOM     91  CB  SER C  11      59.207  28.658  61.745  1.00  0.00      RC0  C
ATOM     92  OG  SER C  11      59.023  27.936  60.517  1.00  0.00      RC0  O
ATOM     93  HG  SER C  11      58.225  28.279  60.125  1.00  0.00      RC0  H
ATOM     94  C   SER C  11      58.338  30.750  62.964  1.00  0.00      RC0  C
ATOM     95  O   SER C  11      58.833  30.346  64.021  1.00  0.00      RC0  O
ATOM     96  N   ASN C  12      57.834  31.980  62.838  1.00  0.00      RC0  N
ATOM     97  H   ASN C  12      57.301  32.166  62.010  1.00  0.00      RC0  H
ATOM     98  CA  ASN C  12      57.906  32.954  63.922  1.00  0.00      RC0  C
ATOM     99  CB  ASN C  12      57.875  34.429  63.490  1.00  0.00      RC0  C
ATOM    100  CG  ASN C  12      57.103  34.647  62.209  1.00  0.00      RC0  C
ATOM    101  OD1 ASN C  12      57.653  34.526  61.123  1.00  0.00      RC0  O
ATOM    102  ND2 ASN C  12      55.812  34.947  62.367  1.00  0.00      RC0  N
ATOM    103 HD21 ASN C  12      55.392  35.120  63.258  1.00  0.00      RC0  H
ATOM    104 HD22 ASN C  12      55.256  34.976  61.537  1.00  0.00      RC0  H
ATOM    105  C   ASN C  12      56.848  32.714  64.991  1.00  0.00      RC0  C
ATOM    106  O   ASN C  12      57.036  33.119  66.143  1.00  0.00      RC0  O
ATOM    107  N   LYS C  13      55.735  32.074  64.632  1.00  0.00      RC0  N
ATOM    108  H   LYS C  13      55.625  31.806  63.668  1.00  0.00      RC0  H
ATOM    109  CA  LYS C  13      54.653  31.760  65.571  1.00  0.00      RC0  C
ATOM    110  CB  LYS C  13      55.116  30.778  66.653  1.00  0.00      RC0  C
ATOM    111  CG  LYS C  13      55.608  29.462  66.052  1.00  0.00      RC0  C
ATOM    112  CD  LYS C  13      56.174  28.522  67.120  1.00  0.00      RC0  C
ATOM    113  CE  LYS C  13      55.201  28.228  68.267  1.00  0.00      RC0  C
ATOM    114  NZ  LYS C  13      54.039  27.510  67.748  1.00  0.00      RC0  N
ATOM    115  HZ1 LYS C  13      53.141  27.898  68.113  1.00  0.00      RC0  H
ATOM    116  HZ2 LYS C  13      54.007  27.516  66.714  1.00  0.00      RC0  H
ATOM    117  HZ3 LYS C  13      54.019  26.532  68.113  1.00  0.00      RC0  H
ATOM    118  C   LYS C  13      54.069  33.072  66.079  1.00  0.00      RC0  C
ATOM    119  O   LYS C  13      53.640  33.896  65.251  1.00  0.00      RC0  O
ATOM    120  N   LEU C  14      54.038  33.319  67.386  1.00  0.00      RC0  N
ATOM    121  H   LEU C  14      54.522  32.697  67.996  1.00  0.00      RC0  H
ATOM    122  CA  LEU C  14      53.412  34.496  67.964  1.00  0.00      RC0  C
ATOM    123  CB  LEU C  14      52.623  34.137  69.225  1.00  0.00      RC0  C
ATOM    124  CG  LEU C  14      51.482  33.147  68.981  1.00  0.00      RC0  C
ATOM    125  CD1 LEU C  14      50.792  32.755  70.287  1.00  0.00      RC0  C
ATOM    126  CD2 LEU C  14      50.481  33.655  67.941  1.00  0.00      RC0  C
ATOM    127  C   LEU C  14      54.405  35.603  68.272  1.00  0.00      RC0  C
ATOM    128  O   LEU C  14      54.035  36.589  68.917  1.00  0.00      RC0  O
ATOM    129  N   THR C  15      55.652  35.464  67.840  1.00  0.00      RC0  N
ATOM    130  H   THR C  15      55.915  34.745  67.192  1.00  0.00      RC0  H
ATOM    131  CA  THR C  15      56.651  36.477  68.126  1.00  0.00      RC0  C
ATOM    132  CB  THR C  15      57.990  35.757  68.236  1.00  0.00      RC0  C
ATOM    133  OG1 THR C  15      58.565  35.428  66.968  1.00  0.00      RC0  O
ATOM    134  HG1 THR C  15      59.137  36.182  66.782  1.00  0.00      RC0  H
ATOM    135  CG2 THR C  15      57.819  34.501  69.096  1.00  0.00      RC0  C
ATOM    136  C   THR C  15      56.539  37.614  67.120  1.00  0.00      RC0  C
ATOM    137  O   THR C  15      56.292  37.394  65.931  1.00  0.00      RC0  O
ATOM    138  N   GLN C  16      56.716  38.832  67.614  1.00  0.00      RC0  N
ATOM    139  H   GLN C  16      57.248  38.887  68.459  1.00  0.00      RC0  H
ATOM    140  CA  GLN C  16      56.535  40.043  66.830  1.00  0.00      RC0  C
ATOM    141  CB  GLN C  16      55.736  40.983  67.734  1.00  0.00      RC0  C
ATOM    142  CG  GLN C  16      55.116  42.252  67.155  1.00  0.00      RC0  C
ATOM    143  CD  GLN C  16      54.359  42.924  68.286  1.00  0.00      RC0  C
ATOM    144  OE1 GLN C  16      53.456  42.357  68.896  1.00  0.00      RC0  O
ATOM    145  NE2 GLN C  16      54.801  44.149  68.582  1.00  0.00      RC0  N
ATOM    146 HE21 GLN C  16      55.531  44.564  68.029  1.00  0.00      RC0  H
ATOM    147 HE22 GLN C  16      54.412  44.640  69.364  1.00  0.00      RC0  H
ATOM    148  C   GLN C  16      57.894  40.612  66.447  1.00  0.00      RC0  C
ATOM    149  O   GLN C  16      58.843  40.561  67.235  1.00  0.00      RC0  O
ATOM    150  N   LEU C  17      57.987  41.147  65.229  1.00  0.00      RC0  N
ATOM    151  H   LEU C  17      57.171  41.227  64.663  1.00  0.00      RC0  H
ATOM    152  CA  LEU C  17      59.241  41.693  64.711  1.00  0.00      RC0  C
ATOM    153  CB  LEU C  17      59.452  41.297  63.245  1.00  0.00      RC0  C
ATOM    154  CG  LEU C  17      59.877  39.852  62.956  1.00  0.00      RC0  C
ATOM    155  CD1 LEU C  17      58.793  38.801  63.219  1.00  0.00      RC0  C
ATOM    156  CD2 LEU C  17      60.395  39.750  61.524  1.00  0.00      RC0  C
ATOM    157  C   LEU C  17      59.187  43.215  64.822  1.00  0.00      RC0  C
ATOM    158  O   LEU C  17      58.943  43.933  63.853  1.00  0.00      RC0  O
ATOM    159  N   GLY C  18      59.429  43.706  66.036  1.00  0.00      RC0  N
ATOM    160  H   GLY C  18      59.496  43.061  66.797  1.00  0.00      RC0  H
ATOM    161  CA  GLY C  18      59.408  45.136  66.272  1.00  0.00      RC0  C
ATOM    162  C   GLY C  18      57.990  45.683  66.325  1.00  0.00      RC0  C
ATOM    163  O   GLY C  18      57.051  45.012  66.755  1.00  0.00      RC0  O
ATOM    164  N   THR C  19      57.843  46.924  65.874  1.00  0.00      RC0  N
ATOM    165  H   THR C  19      58.570  47.332  65.316  1.00  0.00      RC0  H
ATOM    166  CA  THR C  19      56.544  47.577  65.897  1.00  0.00      RC0  C
ATOM    167  CB  THR C  19      56.743  49.099  65.827  1.00  0.00      RC0  C
ATOM    168  OG1 THR C  19      55.730  49.774  66.582  1.00  0.00      RC0  O
ATOM    169  HG1 THR C  19      55.982  50.690  66.584  1.00  0.00      RC0  H
ATOM    170  CG2 THR C  19      56.820  49.644  64.403  1.00  0.00      RC0  C
ATOM    171  C   THR C  19      55.629  46.985  64.828  1.00  0.00      RC0  C
ATOM    172  O   THR C  19      56.074  46.331  63.881  1.00  0.00      RC0  O
ATOM    173  N   PHE C  20      54.324  47.216  65.001  1.00  0.00      RC0  N
ATOM    174  H   PHE C  20      54.052  47.792  65.771  1.00  0.00      RC0  H
ATOM    175  CA  PHE C  20      53.339  46.719  64.044  1.00  0.00      RC0  C
ATOM    176  CB  PHE C  20      51.955  47.273  64.366  1.00  0.00      RC0  C
ATOM    177  CG  PHE C  20      51.504  46.683  65.682  1.00  0.00      RC0  C
ATOM    178  CD1 PHE C  20      51.706  45.318  65.943  1.00  0.00      RC0  C
ATOM    179  CD2 PHE C  20      50.885  47.489  66.642  1.00  0.00      RC0  C
ATOM    180  CE1 PHE C  20      51.313  44.710  67.143  1.00  0.00      RC0  C
ATOM    181  CE2 PHE C  20      50.490  46.879  67.842  1.00  0.00      RC0  C
ATOM    182  CZ  PHE C  20      50.694  45.515  68.104  1.00  0.00      RC0  C
ATOM    183  C   PHE C  20      53.766  47.007  62.610  1.00  0.00      RC0  C
ATOM    184  O   PHE C  20      53.671  46.135  61.734  1.00  0.00      RC0  O
ATOM    185  N   GLU C  21      54.258  48.220  62.356  1.00  0.00      RC0  N
ATOM    186  H   GLU C  21      54.293  48.909  63.074  1.00  0.00      RC0  H
ATOM    187  CA  GLU C  21      54.701  48.590  61.017  1.00  0.00      RC0  C
ATOM    188  CB  GLU C  21      55.146  50.050  60.962  1.00  0.00      RC0  C
ATOM    189  CG  GLU C  21      54.991  50.622  59.554  1.00  0.00      RC0  C
ATOM    190  CD  GLU C  21      53.514  50.683  59.233  1.00  0.00      RC0  C
ATOM    191  OE1 GLU C  21      52.838  51.565  59.754  1.00  0.00      RC0  O
ATOM    192  OE2 GLU C  21      53.022  49.834  58.495  1.00  0.00      RC0  O
ATOM    193  C   GLU C  21      55.802  47.656  60.524  1.00  0.00      RC0  C
ATOM    194  O   GLU C  21      55.688  47.049  59.454  1.00  0.00      RC0  O
ATOM    195  N   ASP C  22      56.886  47.537  61.297  1.00  0.00      RC0  N
ATOM    196  H   ASP C  22      57.033  48.109  62.103  1.00  0.00      RC0  H
ATOM    197  CA  ASP C  22      57.989  46.652  60.932  1.00  0.00      RC0  C
ATOM    198  CB  ASP C  22      59.032  46.546  62.054  1.00  0.00      RC0  C
ATOM    199  CG  ASP C  22      59.386  47.889  62.665  1.00  0.00      RC0  C
ATOM    200  OD1 ASP C  22      59.317  48.901  61.975  1.00  0.00      RC0  O
ATOM    201  OD2 ASP C  22      59.718  47.924  63.850  1.00  0.00      RC0  O
ATOM    202  C   ASP C  22      57.485  45.250  60.607  1.00  0.00      RC0  C
ATOM    203  O   ASP C  22      57.728  44.718  59.515  1.00  0.00      RC0  O
ATOM    204  N   HIS C  23      56.776  44.638  61.556  1.00  0.00      RC0  N
ATOM    205  H   HIS C  23      56.621  45.139  62.411  1.00  0.00      RC0  H
ATOM    206  CA  HIS C  23      56.298  43.273  61.375  1.00  0.00      RC0  C
ATOM    207  CB  HIS C  23      55.454  42.835  62.570  1.00  0.00      RC0  C
ATOM    208  CG  HIS C  23      55.187  41.345  62.529  1.00  0.00      RC0  C
ATOM    209  ND1 HIS C  23      55.525  40.516  61.519  1.00  0.00      RC0  N
ATOM    210  HD1 HIS C  23      55.960  40.754  60.668  1.00  0.00      RC0  H
ATOM    211  CD2 HIS C  23      54.565  40.594  63.528  1.00  0.00      RC0  C
ATOM    212  NE2 HIS C  23      54.530  39.305  63.117  1.00  0.00      RC0  N
ATOM    213  CE1 HIS C  23      55.119  39.255  61.879  1.00  0.00      RC0  C
ATOM    214  C   HIS C  23      55.510  43.142  60.078  1.00  0.00      RC0  C
ATOM    215  O   HIS C  23      55.768  42.244  59.264  1.00  0.00      RC0  O
ATOM    216  N   PHE C  24      54.549  44.044  59.860  1.00  0.00      RC0  N
ATOM    217  H   PHE C  24      54.400  44.797  60.506  1.00  0.00      RC0  H
ATOM    218  CA  PHE C  24      53.800  44.017  58.610  1.00  0.00      RC0  C
ATOM    219  CB  PHE C  24      52.817  45.189  58.599  1.00  0.00      RC0  C
ATOM    220  CG  PHE C  24      52.089  45.277  57.281  1.00  0.00      RC0  C
ATOM    221  CD1 PHE C  24      52.091  46.476  56.577  1.00  0.00      RC0  C
ATOM    222  CD2 PHE C  24      51.415  44.172  56.774  1.00  0.00      RC0  C
ATOM    223  CE1 PHE C  24      51.416  46.573  55.366  1.00  0.00      RC0  C
ATOM    224  CE2 PHE C  24      50.743  44.272  55.562  1.00  0.00      RC0  C
ATOM    225  CZ  PHE C  24      50.738  45.470  54.860  1.00  0.00      RC0  C
ATOM    226  C   PHE C  24      54.740  44.060  57.413  1.00  0.00      RC0  C
ATOM    227  O   PHE C  24      54.627  43.245  56.494  1.00  0.00      RC0  O
ATOM    228  N   LEU C  25      55.668  45.018  57.400  1.00  0.00      RC0  N
ATOM    229  H   LEU C  25      55.750  45.632  58.190  1.00  0.00      RC0  H
ATOM    230  CA  LEU C  25      56.515  45.203  56.227  1.00  0.00      RC0  C
ATOM    231  CB  LEU C  25      57.409  46.430  56.388  1.00  0.00      RC0  C
ATOM    232  CG  LEU C  25      56.595  47.720  56.488  1.00  0.00      RC0  C
ATOM    233  CD1 LEU C  25      57.486  48.933  56.753  1.00  0.00      RC0  C
ATOM    234  CD2 LEU C  25      55.683  47.917  55.276  1.00  0.00      RC0  C
ATOM    235  C   LEU C  25      57.343  43.961  55.936  1.00  0.00      RC0  C
ATOM    236  O   LEU C  25      57.591  43.636  54.770  1.00  0.00      RC0  O
ATOM    237  N   SER C  26      57.795  43.259  56.976  1.00  0.00      RC0  N
ATOM    238  H   SER C  26      57.458  43.442  57.904  1.00  0.00      RC0  H
ATOM    239  CA  SER C  26      58.544  42.030  56.733  1.00  0.00      RC0  C
ATOM    240  CB  SER C  26      59.275  41.690  58.027  1.00  0.00      RC0  C
ATOM    241  OG  SER C  26      58.552  42.263  59.120  1.00  0.00      RC0  O
ATOM    242  HG  SER C  26      58.742  43.195  59.174  1.00  0.00      RC0  H
ATOM    243  C   SER C  26      57.637  40.928  56.203  1.00  0.00      RC0  C
ATOM    244  O   SER C  26      58.021  40.193  55.288  1.00  0.00      RC0  O
ATOM    245  N   LEU C  27      56.437  40.785  56.774  1.00  0.00      RC0  N
ATOM    246  H   LEU C  27      56.184  41.372  57.548  1.00  0.00      RC0  H
ATOM    247  CA  LEU C  27      55.445  39.877  56.202  1.00  0.00      RC0  C
ATOM    248  CB  LEU C  27      54.116  40.050  56.942  1.00  0.00      RC0  C
ATOM    249  CG  LEU C  27      52.996  39.139  56.439  1.00  0.00      RC0  C
ATOM    250  CD1 LEU C  27      53.268  37.676  56.781  1.00  0.00      RC0  C
ATOM    251  CD2 LEU C  27      51.624  39.592  56.939  1.00  0.00      RC0  C
ATOM    252  C   LEU C  27      55.261  40.139  54.709  1.00  0.00      RC0  C
ATOM    253  O   LEU C  27      55.362  39.225  53.877  1.00  0.00      RC0  O
ATOM    254  N   GLN C  28      55.005  41.400  54.358  1.00  0.00      RC0  N
ATOM    255  H   GLN C  28      54.960  42.095  55.075  1.00  0.00      RC0  H
ATOM    256  CA  GLN C  28      54.771  41.780  52.970  1.00  0.00      RC0  C
ATOM    257  CB  GLN C  28      54.338  43.243  52.920  1.00  0.00      RC0  C
ATOM    258  CG  GLN C  28      53.637  43.631  51.619  1.00  0.00      RC0  C
ATOM    259  CD  GLN C  28      53.265  45.095  51.693  1.00  0.00      RC0  C
ATOM    260  OE1 GLN C  28      54.127  45.967  51.706  1.00  0.00      RC0  O
ATOM    261  NE2 GLN C  28      51.939  45.319  51.746  1.00  0.00      RC0  N
ATOM    262 HE21 GLN C  28      51.258  44.584  51.750  1.00  0.00      RC0  H
ATOM    263 HE22 GLN C  28      51.565  46.246  51.795  1.00  0.00      RC0  H
ATOM    264  C   GLN C  28      55.993  41.503  52.106  1.00  0.00      RC0  C
ATOM    265  O   GLN C  28      55.862  41.090  50.949  1.00  0.00      RC0  O
ATOM    266  N   ARG C  29      57.191  41.728  52.647  1.00  0.00      RC0  N
ATOM    267  H   ARG C  29      57.251  42.044  53.594  1.00  0.00      RC0  H
ATOM    268  CA  ARG C  29      58.403  41.455  51.886  1.00  0.00      RC0  C
ATOM    269  CB  ARG C  29      59.566  42.106  52.633  1.00  0.00      RC0  C
ATOM    270  CG  ARG C  29      60.858  42.302  51.845  1.00  0.00      RC0  C
ATOM    271  CD  ARG C  29      61.689  43.472  52.392  1.00  0.00      RC0  C
ATOM    272  NE  ARG C  29      62.240  43.244  53.732  1.00  0.00      RC0  N
ATOM    273  HE  ARG C  29      63.066  42.670  53.785  1.00  0.00      RC0  H
ATOM    274  CZ  ARG C  29      61.716  43.877  54.827  1.00  0.00      RC0  C
ATOM    275  NH1 ARG C  29      60.548  44.554  54.720  1.00  0.00      RC0  N
ATOM    276 HH11 ARG C  29      60.155  45.087  55.474  1.00  0.00      RC0  H
ATOM    277 HH12 ARG C  29      60.011  44.540  53.870  1.00  0.00      RC0  H
ATOM    278  NH2 ARG C  29      62.384  43.816  55.999  1.00  0.00      RC0  N
ATOM    279 HH21 ARG C  29      62.044  44.199  56.861  1.00  0.00      RC0  H
ATOM    280 HH22 ARG C  29      63.296  43.377  56.033  1.00  0.00      RC0  H
ATOM    281  C   ARG C  29      58.591  39.962  51.683  1.00  0.00      RC0  C
ATOM    282  O   ARG C  29      59.201  39.539  50.694  1.00  0.00      RC0  O
ATOM    283  N   MET C  30      58.066  39.156  52.603  1.00  0.00      RC0  N
ATOM    284  H   MET C  30      57.551  39.525  53.378  1.00  0.00      RC0  H
ATOM    285  CA  MET C  30      58.224  37.716  52.514  1.00  0.00      RC0  C
ATOM    286  CB  MET C  30      58.025  37.073  53.885  1.00  0.00      RC0  C
ATOM    287  CG  MET C  30      58.483  35.617  53.900  1.00  0.00      RC0  C
ATOM    288  SD  MET C  30      60.224  35.482  53.472  1.00  0.00      RC0  S
ATOM    289  CE  MET C  30      60.398  33.713  53.723  1.00  0.00      RC0  C
ATOM    290  C   MET C  30      57.276  37.113  51.487  1.00  0.00      RC0  C
ATOM    291  O   MET C  30      57.695  36.321  50.635  1.00  0.00      RC0  O
ATOM    292  N   PHE C  31      55.994  37.466  51.556  1.00  0.00      RC0  N
ATOM    293  H   PHE C  31      55.717  38.176  52.208  1.00  0.00      RC0  H
ATOM    294  CA  PHE C  31      54.988  36.825  50.720  1.00  0.00      RC0  C
ATOM    295  CB  PHE C  31      53.773  36.425  51.556  1.00  0.00      RC0  C
ATOM    296  CG  PHE C  31      54.210  35.408  52.583  1.00  0.00      RC0  C
ATOM    297  CD1 PHE C  31      54.566  34.127  52.179  1.00  0.00      RC0  C
ATOM    298  CD2 PHE C  31      54.268  35.751  53.928  1.00  0.00      RC0  C
ATOM    299  CE1 PHE C  31      54.987  33.192  53.119  1.00  0.00      RC0  C
ATOM    300  CE2 PHE C  31      54.689  34.816  54.868  1.00  0.00      RC0  C
ATOM    301  CZ  PHE C  31      55.051  33.537  54.464  1.00  0.00      RC0  C
ATOM    302  C   PHE C  31      54.601  37.656  49.502  1.00  0.00      RC0  C
ATOM    303  O   PHE C  31      53.586  37.361  48.863  1.00  0.00      RC0  O
ATOM    304  N   ASN C  32      55.386  38.674  49.157  1.00  0.00      RC0  N
ATOM    305  H   ASN C  32      56.210  38.868  49.688  1.00  0.00      RC0  H
ATOM    306  CA  ASN C  32      55.132  39.432  47.938  1.00  0.00      RC0  C
ATOM    307  CB  ASN C  32      56.123  40.566  47.716  1.00  0.00      RC0  C
ATOM    308  CG  ASN C  32      56.282  40.762  46.213  1.00  0.00      RC0  C
ATOM    309  OD1 ASN C  32      55.347  41.069  45.474  1.00  0.00      RC0  O
ATOM    310  ND2 ASN C  32      57.551  40.590  45.800  1.00  0.00      RC0  N
ATOM    311 HD21 ASN C  32      58.240  40.281  46.460  1.00  0.00      RC0  H
ATOM    312 HD22 ASN C  32      57.844  40.734  44.856  1.00  0.00      RC0  H
ATOM    313  C   ASN C  32      55.257  38.520  46.725  1.00  0.00      RC0  C
ATOM    314  O   ASN C  32      56.301  37.896  46.512  1.00  0.00      RC0  O
ATOM    315  N   ASN C  33      54.187  38.435  45.937  1.00  0.00      RC0  N
ATOM    316  H   ASN C  33      53.348  38.862  46.273  1.00  0.00      RC0  H
ATOM    317  CA  ASN C  33      54.122  37.669  44.695  1.00  0.00      RC0  C
ATOM    318  CB  ASN C  33      55.197  38.055  43.680  1.00  0.00      RC0  C
ATOM    319  CG  ASN C  33      54.531  38.713  42.499  1.00  0.00      RC0  C
ATOM    320  OD1 ASN C  33      54.201  38.091  41.491  1.00  0.00      RC0  O
ATOM    321  ND2 ASN C  33      54.364  40.037  42.686  1.00  0.00      RC0  N
ATOM    322 HD21 ASN C  33      54.657  40.460  43.552  1.00  0.00      RC0  H
ATOM    323 HD22 ASN C  33      53.954  40.634  41.997  1.00  0.00      RC0  H
ATOM    324  C   ASN C  33      54.169  36.161  44.911  1.00  0.00      RC0  C
ATOM    325  O   ASN C  33      54.198  35.415  43.925  1.00  0.00      RC0  O
ATOM    326  SG  CYS C  34      55.218  32.258  48.086  1.00  0.00      RC0  S
ATOM    327  CB  CYS C  34      54.816  34.004  47.824  1.00  0.00      RC0  C
ATOM    328  N   CYS C  34      54.172  35.680  46.151  1.00  0.00      RC0  N
ATOM    329  H   CYS C  34      53.950  36.275  46.925  1.00  0.00      RC0  H
ATOM    330  CA  CYS C  34      54.361  34.257  46.390  1.00  0.00      RC0  C
ATOM    331  C   CYS C  34      53.105  33.468  46.036  1.00  0.00      RC0  C
ATOM    332  O   CYS C  34      51.977  33.935  46.215  1.00  0.00      RC0  O
ATOM    333  N   GLU C  35      53.317  32.256  45.527  1.00  0.00      RC0  N
ATOM    334  H   GLU C  35      54.251  31.918  45.406  1.00  0.00      RC0  H
ATOM    335  CA  GLU C  35      52.235  31.340  45.185  1.00  0.00      RC0  C
ATOM    336  CB  GLU C  35      52.233  31.015  43.689  1.00  0.00      RC0  C
ATOM    337  CG  GLU C  35      52.028  32.254  42.817  1.00  0.00      RC0  C
ATOM    338  CD  GLU C  35      51.982  31.866  41.352  1.00  0.00      RC0  C
ATOM    339  OE1 GLU C  35      52.906  31.252  40.838  1.00  0.00      RC0  O
ATOM    340  OE2 GLU C  35      51.037  32.202  40.653  1.00  0.00      RC0  O
ATOM    341  C   GLU C  35      52.280  30.061  46.005  1.00  0.00      RC0  C
ATOM    342  O   GLU C  35      51.257  29.655  46.570  1.00  0.00      RC0  O
ATOM    343  N   VAL C  36      53.439  29.414  46.090  1.00  0.00      RC0  N
ATOM    344  H   VAL C  36      54.263  29.793  45.663  1.00  0.00      RC0  H
ATOM    345  CA  VAL C  36      53.617  28.189  46.863  1.00  0.00      RC0  C
ATOM    346  CB  VAL C  36      54.283  27.114  46.004  1.00  0.00      RC0  C
ATOM    347  CG1 VAL C  36      54.581  25.852  46.816  1.00  0.00      RC0  C
ATOM    348  CG2 VAL C  36      53.452  26.827  44.753  1.00  0.00      RC0  C
ATOM    349  C   VAL C  36      54.494  28.522  48.060  1.00  0.00      RC0  C
ATOM    350  O   VAL C  36      55.631  28.982  47.897  1.00  0.00      RC0  O
ATOM    351  N   VAL C  37      53.971  28.293  49.258  1.00  0.00      RC0  N
ATOM    352  H   VAL C  37      53.061  27.873  49.310  1.00  0.00      RC0  H
ATOM    353  CA  VAL C  37      54.707  28.522  50.497  1.00  0.00      RC0  C
ATOM    354  CB  VAL C  37      53.740  29.039  51.560  1.00  0.00      RC0  C
ATOM    355  CG1 VAL C  37      54.438  29.276  52.893  1.00  0.00      RC0  C
ATOM    356  CG2 VAL C  37      53.024  30.294  51.060  1.00  0.00      RC0  C
ATOM    357  C   VAL C  37      55.338  27.198  50.907  1.00  0.00      RC0  C
ATOM    358  O   VAL C  37      54.651  26.299  51.402  1.00  0.00      RC0  O
ATOM    359  N   LEU C  38      56.652  27.076  50.704  1.00  0.00      RC0  N
ATOM    360  H   LEU C  38      57.132  27.834  50.267  1.00  0.00      RC0  H
ATOM    361  CA  LEU C  38      57.356  25.855  51.075  1.00  0.00      RC0  C
ATOM    362  CB  LEU C  38      58.820  25.952  50.641  1.00  0.00      RC0  C
ATOM    363  CG  LEU C  38      58.977  26.238  49.145  1.00  0.00      RC0  C
ATOM    364  CD1 LEU C  38      60.425  26.562  48.775  1.00  0.00      RC0  C
ATOM    365  CD2 LEU C  38      58.400  25.116  48.280  1.00  0.00      RC0  C
ATOM    366  C   LEU C  38      57.256  25.557  52.563  1.00  0.00      RC0  C
ATOM    367  O   LEU C  38      57.437  24.403  52.965  1.00  0.00      RC0  O
ATOM    368  N   GLY C  39      56.974  26.563  53.386  1.00  0.00      RC0  N
ATOM    369  H   GLY C  39      56.785  27.472  53.024  1.00  0.00      RC0  H
ATOM    370  CA  GLY C  39      56.884  26.373  54.819  1.00  0.00      RC0  C
ATOM    371  C   GLY C  39      55.518  26.719  55.369  1.00  0.00      RC0  C
ATOM    372  O   GLY C  39      54.497  26.259  54.851  1.00  0.00      RC0  O
ATOM    373  N   ASN C  40      55.488  27.532  56.418  1.00  0.00      RC0  N
ATOM    374  H   ASN C  40      56.324  27.994  56.712  1.00  0.00      RC0  H
ATOM    375  CA  ASN C  40      54.247  27.935  57.058  1.00  0.00      RC0  C
ATOM    376  CB  ASN C  40      54.326  28.029  58.576  1.00  0.00      RC0  C
ATOM    377  CG  ASN C  40      54.897  26.782  59.181  1.00  0.00      RC0  C
ATOM    378  OD1 ASN C  40      54.516  25.662  58.849  1.00  0.00      RC0  O
ATOM    379  ND2 ASN C  40      55.841  27.055  60.097  1.00  0.00      RC0  N
ATOM    380 HD21 ASN C  40      56.031  28.028  60.277  1.00  0.00      RC0  H
ATOM    381 HD22 ASN C  40      56.347  26.364  60.613  1.00  0.00      RC0  H
ATOM    382  C   ASN C  40      53.855  29.337  56.611  1.00  0.00      RC0  C
ATOM    383  O   ASN C  40      54.702  30.148  56.228  1.00  0.00      RC0  O
ATOM    384  N   LEU C  41      52.556  29.611  56.661  1.00  0.00      RC0  N
ATOM    385  H   LEU C  41      51.917  28.940  57.032  1.00  0.00      RC0  H
ATOM    386  CA  LEU C  41      52.016  30.937  56.377  1.00  0.00      RC0  C
ATOM    387  CB  LEU C  41      50.881  30.830  55.360  1.00  0.00      RC0  C
ATOM    388  CG  LEU C  41      50.248  32.171  54.985  1.00  0.00      RC0  C
ATOM    389  CD1 LEU C  41      51.256  33.131  54.353  1.00  0.00      RC0  C
ATOM    390  CD2 LEU C  41      49.019  31.978  54.098  1.00  0.00      RC0  C
ATOM    391  C   LEU C  41      51.517  31.513  57.696  1.00  0.00      RC0  C
ATOM    392  O   LEU C  41      50.460  31.118  58.195  1.00  0.00      RC0  O
ATOM    393  N   GLU C  42      52.277  32.449  58.255  1.00  0.00      RC0  N
ATOM    394  H   GLU C  42      53.084  32.809  57.785  1.00  0.00      RC0  H
ATOM    395  CA  GLU C  42      51.968  33.044  59.548  1.00  0.00      RC0  C
ATOM    396  CB  GLU C  42      53.125  32.862  60.515  1.00  0.00      RC0  C
ATOM    397  CG  GLU C  42      53.405  31.380  60.782  1.00  0.00      RC0  C
ATOM    398  CD  GLU C  42      54.767  31.235  61.420  1.00  0.00      RC0  C
ATOM    399  OE1 GLU C  42      55.670  31.957  61.021  1.00  0.00      RC0  O
ATOM    400  OE2 GLU C  42      54.935  30.405  62.311  1.00  0.00      RC0  O
ATOM    401  C   GLU C  42      51.613  34.512  59.350  1.00  0.00      RC0  C
ATOM    402  O   GLU C  42      52.458  35.313  58.937  1.00  0.00      RC0  O
ATOM    403  N   ILE C  43      50.361  34.847  59.638  1.00  0.00      RC0  N
ATOM    404  H   ILE C  43      49.767  34.172  60.074  1.00  0.00      RC0  H
ATOM    405  CA  ILE C  43      49.832  36.200  59.546  1.00  0.00      RC0  C
ATOM    406  CB  ILE C  43      48.609  36.211  58.631  1.00  0.00      RC0  C
ATOM    407  CG2 ILE C  43      48.051  37.626  58.460  1.00  0.00      RC0  C
ATOM    408  CG1 ILE C  43      48.934  35.536  57.297  1.00  0.00      RC0  C
ATOM    409  CD1 ILE C  43      47.686  35.248  56.465  1.00  0.00      RC0  C
ATOM    410  C   ILE C  43      49.444  36.611  60.959  1.00  0.00      RC0  C
ATOM    411  O   ILE C  43      48.429  36.143  61.498  1.00  0.00      RC0  O
ATOM    412  N   THR C  44      50.256  37.476  61.564  1.00  0.00      RC0  N
ATOM    413  H   THR C  44      51.091  37.820  61.138  1.00  0.00      RC0  H
ATOM    414  CA  THR C  44      50.078  37.861  62.953  1.00  0.00      RC0  C
ATOM    415  CB  THR C  44      51.112  36.996  63.665  1.00  0.00      RC0  C
ATOM    416  OG1 THR C  44      51.435  35.883  62.814  1.00  0.00      RC0  O
ATOM    417  HG1 THR C  44      52.059  35.353  63.299  1.00  0.00      RC0  H
ATOM    418  CG2 THR C  44      50.658  36.508  65.041  1.00  0.00      RC0  C
ATOM    419  C   THR C  44      50.292  39.358  63.118  1.00  0.00      RC0  C
ATOM    420  O   THR C  44      51.161  39.949  62.470  1.00  0.00      RC0  O
ATOM    421  N   TYR C  45      49.482  39.963  63.987  1.00  0.00      RC0  N
ATOM    422  H   TYR C  45      48.711  39.431  64.344  1.00  0.00      RC0  H
ATOM    423  CA  TYR C  45      49.655  41.341  64.437  1.00  0.00      RC0  C
ATOM    424  CB  TYR C  45      51.020  41.612  65.083  1.00  0.00      RC0  C
ATOM    425  CG  TYR C  45      51.276  40.676  66.236  1.00  0.00      RC0  C
ATOM    426  CD1 TYR C  45      50.533  40.821  67.426  1.00  0.00      RC0  C
ATOM    427  CE1 TYR C  45      50.749  39.908  68.470  1.00  0.00      RC0  C
ATOM    428  CD2 TYR C  45      52.257  39.677  66.078  1.00  0.00      RC0  C
ATOM    429  CE2 TYR C  45      52.471  38.765  67.120  1.00  0.00      RC0  C
ATOM    430  CZ  TYR C  45      51.695  38.879  68.290  1.00  0.00      RC0  C
ATOM    431  OH  TYR C  45      51.862  37.942  69.290  1.00  0.00      RC0  O
ATOM    432  HH  TYR C  45      52.281  37.175  68.906  1.00  0.00      RC0  H
ATOM    433  C   TYR C  45      49.433  42.367  63.334  1.00  0.00      RC0  C
ATOM    434  O   TYR C  45      49.951  43.485  63.421  1.00  0.00      RC0  O
ATOM    435  N   VAL C  46      48.672  42.033  62.299  1.00  0.00      RC0  N
ATOM    436  H   VAL C  46      48.224  41.144  62.298  1.00  0.00      RC0  H
ATOM    437  CA  VAL C  46      48.338  43.014  61.273  1.00  0.00      RC0  C
ATOM    438  CB  VAL C  46      48.018  42.327  59.947  1.00  0.00      RC0  C
ATOM    439  CG1 VAL C  46      47.721  43.348  58.852  1.00  0.00      RC0  C
ATOM    440  CG2 VAL C  46      49.163  41.395  59.547  1.00  0.00      RC0  C
ATOM    441  C   VAL C  46      47.186  43.867  61.780  1.00  0.00      RC0  C
ATOM    442  O   VAL C  46      46.202  43.349  62.323  1.00  0.00      RC0  O
ATOM    443  N   GLN C  47      47.303  45.179  61.602  1.00  0.00      RC0  N
ATOM    444  H   GLN C  47      48.012  45.526  60.990  1.00  0.00      RC0  H
ATOM    445  CA  GLN C  47      46.375  46.138  62.177  1.00  0.00      RC0  C
ATOM    446  CB  GLN C  47      47.132  47.299  62.819  1.00  0.00      RC0  C
ATOM    447  CG  GLN C  47      48.206  46.844  63.804  1.00  0.00      RC0  C
ATOM    448  CD  GLN C  47      47.569  46.069  64.935  1.00  0.00      RC0  C
ATOM    449  OE1 GLN C  47      46.590  46.494  65.544  1.00  0.00      RC0  O
ATOM    450  NE2 GLN C  47      48.175  44.896  65.178  1.00  0.00      RC0  N
ATOM    451 HE21 GLN C  47      48.980  44.638  64.632  1.00  0.00      RC0  H
ATOM    452 HE22 GLN C  47      47.862  44.249  65.871  1.00  0.00      RC0  H
ATOM    453  C   GLN C  47      45.438  46.683  61.107  1.00  0.00      RC0  C
ATOM    454  O   GLN C  47      45.678  46.543  59.905  1.00  0.00      RC0  O
ATOM    455  N   ARG C  48      44.358  47.310  61.570  1.00  0.00      RC0  N
ATOM    456  H   ARG C  48      44.288  47.431  62.558  1.00  0.00      RC0  H
ATOM    457  CA  ARG C  48      43.356  47.860  60.668  1.00  0.00      RC0  C
ATOM    458  CB  ARG C  48      42.382  48.735  61.452  1.00  0.00      RC0  C
ATOM    459  CG  ARG C  48      41.692  48.013  62.605  1.00  0.00      RC0  C
ATOM    460  CD  ARG C  48      40.689  48.926  63.319  1.00  0.00      RC0  C
ATOM    461  NE  ARG C  48      39.669  48.133  64.002  1.00  0.00      RC0  N
ATOM    462  HE  ARG C  48      39.798  47.936  64.982  1.00  0.00      RC0  H
ATOM    463  CZ  ARG C  48      38.683  47.590  63.226  1.00  0.00      RC0  C
ATOM    464  NH1 ARG C  48      38.570  47.938  61.927  1.00  0.00      RC0  N
ATOM    465 HH11 ARG C  48      37.888  47.474  61.340  1.00  0.00      RC0  H
ATOM    466 HH12 ARG C  48      39.141  48.638  61.494  1.00  0.00      RC0  H
ATOM    467  NH2 ARG C  48      37.816  46.707  63.747  1.00  0.00      RC0  N
ATOM    468 HH21 ARG C  48      37.210  46.190  63.129  1.00  0.00      RC0  H
ATOM    469 HH22 ARG C  48      37.741  46.543  64.742  1.00  0.00      RC0  H
ATOM    470  C   ARG C  48      44.009  48.731  59.603  1.00  0.00      RC0  C
ATOM    471  O   ARG C  48      45.082  49.305  59.808  1.00  0.00      RC0  O
ATOM    472  N   ASN C  49      43.346  48.823  58.452  1.00  0.00      RC0  N
ATOM    473  H   ASN C  49      42.496  48.311  58.355  1.00  0.00      RC0  H
ATOM    474  CA  ASN C  49      43.731  49.684  57.338  1.00  0.00      RC0  C
ATOM    475  CB  ASN C  49      43.871  51.165  57.721  1.00  0.00      RC0  C
ATOM    476  CG  ASN C  49      42.543  51.758  58.141  1.00  0.00      RC0  C
ATOM    477  OD1 ASN C  49      41.625  51.071  58.584  1.00  0.00      RC0  O
ATOM    478  ND2 ASN C  49      42.493  53.093  57.988  1.00  0.00      RC0  N
ATOM    479 HD21 ASN C  49      43.288  53.583  57.627  1.00  0.00      RC0  H
ATOM    480 HD22 ASN C  49      41.679  53.622  58.229  1.00  0.00      RC0  H
ATOM    481  C   ASN C  49      45.007  49.227  56.646  1.00  0.00      RC0  C
ATOM    482  O   ASN C  49      45.474  49.917  55.733  1.00  0.00      RC0  O
ATOM    483  N   TYR C  50      45.590  48.097  57.039  1.00  0.00      RC0  N
ATOM    484  H   TYR C  50      45.212  47.535  57.773  1.00  0.00      RC0  H
ATOM    485  CA  TYR C  50      46.775  47.569  56.374  1.00  0.00      RC0  C
ATOM    486  CB  TYR C  50      47.651  46.726  57.299  1.00  0.00      RC0  C
ATOM    487  CG  TYR C  50      48.541  47.530  58.217  1.00  0.00      RC0  C
ATOM    488  CD1 TYR C  50      49.093  46.890  59.319  1.00  0.00      RC0  C
ATOM    489  CE1 TYR C  50      49.930  47.576  60.187  1.00  0.00      RC0  C
ATOM    490  CD2 TYR C  50      48.835  48.868  57.977  1.00  0.00      RC0  C
ATOM    491  CE2 TYR C  50      49.681  49.556  58.844  1.00  0.00      RC0  C
ATOM    492  CZ  TYR C  50      50.227  48.910  59.951  1.00  0.00      RC0  C
ATOM    493  OH  TYR C  50      51.057  49.577  60.827  1.00  0.00      RC0  O
ATOM    494  HH  TYR C  50      51.659  50.118  60.300  1.00  0.00      RC0  H
ATOM    495  C   TYR C  50      46.339  46.642  55.248  1.00  0.00      RC0  C
ATOM    496  O   TYR C  50      45.663  45.636  55.488  1.00  0.00      RC0  O
ATOM    497  N   ASP C  51      46.726  46.985  54.023  1.00  0.00      RC0  N
ATOM    498  H   ASP C  51      47.377  47.731  53.902  1.00  0.00      RC0  H
ATOM    499  CA  ASP C  51      46.260  46.278  52.839  1.00  0.00      RC0  C
ATOM    500  CB  ASP C  51      46.442  47.002  51.519  1.00  0.00      RC0  C
ATOM    501  CG  ASP C  51      45.971  45.970  50.520  1.00  0.00      RC0  C
ATOM    502  OD1 ASP C  51      44.873  45.454  50.707  1.00  0.00      RC0  O
ATOM    503  OD2 ASP C  51      46.719  45.599  49.621  1.00  0.00      RC0  O
ATOM    504  C   ASP C  51      46.990  44.947  52.708  1.00  0.00      RC0  C
ATOM    505  O   ASP C  51      48.209  44.917  52.503  1.00  0.00      RC0  O
ATOM    506  N   LEU C  52      46.244  43.847  52.822  1.00  0.00      RC0  N
ATOM    507  H   LEU C  52      45.256  44.000  52.828  1.00  0.00      RC0  H
ATOM    508  CA  LEU C  52      46.787  42.500  52.704  1.00  0.00      RC0  C
ATOM    509  CB  LEU C  52      46.260  41.610  53.825  1.00  0.00      RC0  C
ATOM    510  CG  LEU C  52      46.787  41.933  55.217  1.00  0.00      RC0  C
ATOM    511  CD1 LEU C  52      46.073  41.093  56.273  1.00  0.00      RC0  C
ATOM    512  CD2 LEU C  52      48.301  41.758  55.302  1.00  0.00      RC0  C
ATOM    513  C   LEU C  52      46.409  41.851  51.375  1.00  0.00      RC0  C
ATOM    514  O   LEU C  52      46.269  40.628  51.292  1.00  0.00      RC0  O
ATOM    515  N   SER C  53      46.246  42.655  50.325  1.00  0.00      RC0  N
ATOM    516  H   SER C  53      46.337  43.656  50.385  1.00  0.00      RC0  H
ATOM    517  CA  SER C  53      45.813  42.114  49.044  1.00  0.00      RC0  C
ATOM    518  CB  SER C  53      45.218  43.195  48.149  1.00  0.00      RC0  C
ATOM    519  OG  SER C  53      44.012  43.659  48.758  1.00  0.00      RC0  O
ATOM    520  HG  SER C  53      44.292  44.392  49.311  1.00  0.00      RC0  H
ATOM    521  C   SER C  53      46.891  41.272  48.372  1.00  0.00      RC0  C
ATOM    522  O   SER C  53      46.563  40.442  47.518  1.00  0.00      RC0  O
ATOM    523  N   PHE C  54      48.164  41.453  48.735  1.00  0.00      RC0  N
ATOM    524  H   PHE C  54      48.375  42.176  49.392  1.00  0.00      RC0  H
ATOM    525  CA  PHE C  54      49.205  40.605  48.164  1.00  0.00      RC0  C
ATOM    526  CB  PHE C  54      50.607  41.038  48.622  1.00  0.00      RC0  C
ATOM    527  CG  PHE C  54      50.826  40.826  50.105  1.00  0.00      RC0  C
ATOM    528  CD1 PHE C  54      51.612  39.765  50.541  1.00  0.00      RC0  C
ATOM    529  CD2 PHE C  54      50.261  41.693  51.035  1.00  0.00      RC0  C
ATOM    530  CE1 PHE C  54      51.833  39.573  51.899  1.00  0.00      RC0  C
ATOM    531  CE2 PHE C  54      50.481  41.499  52.393  1.00  0.00      RC0  C
ATOM    532  CZ  PHE C  54      51.266  40.438  52.827  1.00  0.00      RC0  C
ATOM    533  C   PHE C  54      48.926  39.135  48.452  1.00  0.00      RC0  C
ATOM    534  O   PHE C  54      49.280  38.262  47.647  1.00  0.00      RC0  O
ATOM    535  N   LEU C  55      48.248  38.844  49.562  1.00  0.00      RC0  N
ATOM    536  H   LEU C  55      47.881  39.571  50.143  1.00  0.00      RC0  H
ATOM    537  CA  LEU C  55      47.909  37.467  49.897  1.00  0.00      RC0  C
ATOM    538  CB  LEU C  55      47.277  37.409  51.284  1.00  0.00      RC0  C
ATOM    539  CG  LEU C  55      48.268  37.784  52.385  1.00  0.00      RC0  C
ATOM    540  CD1 LEU C  55      47.574  37.962  53.733  1.00  0.00      RC0  C
ATOM    541  CD2 LEU C  55      49.426  36.788  52.467  1.00  0.00      RC0  C
ATOM    542  C   LEU C  55      47.000  36.810  48.868  1.00  0.00      RC0  C
ATOM    543  O   LEU C  55      46.790  35.594  48.945  1.00  0.00      RC0  O
ATOM    544  N   LYS C  56      46.450  37.568  47.918  1.00  0.00      RC0  N
ATOM    545  H   LYS C  56      46.639  38.548  47.869  1.00  0.00      RC0  H
ATOM    546  CA  LYS C  56      45.709  36.934  46.836  1.00  0.00      RC0  C
ATOM    547  CB  LYS C  56      45.060  37.976  45.928  1.00  0.00      RC0  C
ATOM    548  CG  LYS C  56      43.835  38.625  46.575  1.00  0.00      RC0  C
ATOM    549  CD  LYS C  56      43.324  39.819  45.768  1.00  0.00      RC0  C
ATOM    550  CE  LYS C  56      42.025  40.400  46.328  1.00  0.00      RC0  C
ATOM    551  NZ  LYS C  56      40.912  39.482  46.055  1.00  0.00      RC0  N
ATOM    552  HZ1 LYS C  56      40.101  39.656  46.688  1.00  0.00      RC0  H
ATOM    553  HZ2 LYS C  56      40.575  39.514  45.077  1.00  0.00      RC0  H
ATOM    554  HZ3 LYS C  56      41.127  38.489  46.283  1.00  0.00      RC0  H
ATOM    555  C   LYS C  56      46.593  35.986  46.042  1.00  0.00      RC0  C
ATOM    556  O   LYS C  56      46.096  35.027  45.441  1.00  0.00      RC0  O
ATOM    557  N   THR C  57      47.903  36.234  46.030  1.00  0.00      RC0  N
ATOM    558  H   THR C  57      48.351  36.943  46.579  1.00  0.00      RC0  H
ATOM    559  CA  THR C  57      48.800  35.424  45.218  1.00  0.00      RC0  C
ATOM    560  CB  THR C  57      50.150  36.129  45.047  1.00  0.00      RC0  C
ATOM    561  OG1 THR C  57      50.757  36.417  46.307  1.00  0.00      RC0  O
ATOM    562  HG1 THR C  57      51.102  35.582  46.617  1.00  0.00      RC0  H
ATOM    563  CG2 THR C  57      49.986  37.418  44.241  1.00  0.00      RC0  C
ATOM    564  C   THR C  57      48.882  33.988  45.723  1.00  0.00      RC0  C
ATOM    565  O   THR C  57      49.171  33.075  44.941  1.00  0.00      RC0  O
ATOM    566  N   ILE C  58      48.627  33.768  47.011  1.00  0.00      RC0  N
ATOM    567  H   ILE C  58      48.161  34.465  47.557  1.00  0.00      RC0  H
ATOM    568  CA  ILE C  58      48.922  32.479  47.626  1.00  0.00      RC0  C
ATOM    569  CB  ILE C  58      48.830  32.585  49.151  1.00  0.00      RC0  C
ATOM    570  CG2 ILE C  58      49.156  31.250  49.823  1.00  0.00      RC0  C
ATOM    571  CG1 ILE C  58      49.706  33.723  49.682  1.00  0.00      RC0  C
ATOM    572  CD1 ILE C  58      51.201  33.468  49.493  1.00  0.00      RC0  C
ATOM    573  C   ILE C  58      47.960  31.421  47.102  1.00  0.00      RC0  C
ATOM    574  O   ILE C  58      46.735  31.594  47.140  1.00  0.00      RC0  O
ATOM    575  N   GLN C  59      48.516  30.311  46.619  1.00  0.00      RC0  N
ATOM    576  H   GLN C  59      49.509  30.228  46.652  1.00  0.00      RC0  H
ATOM    577  CA  GLN C  59      47.730  29.179  46.141  1.00  0.00      RC0  C
ATOM    578  CB  GLN C  59      48.091  28.907  44.684  1.00  0.00      RC0  C
ATOM    579  CG  GLN C  59      47.403  29.960  43.811  1.00  0.00      RC0  C
ATOM    580  CD  GLN C  59      48.242  30.293  42.599  1.00  0.00      RC0  C
ATOM    581  OE1 GLN C  59      48.451  29.505  41.681  1.00  0.00      RC0  O
ATOM    582  NE2 GLN C  59      48.738  31.537  42.636  1.00  0.00      RC0  N
ATOM    583 HE21 GLN C  59      48.559  32.093  43.454  1.00  0.00      RC0  H
ATOM    584 HE22 GLN C  59      49.314  31.984  41.947  1.00  0.00      RC0  H
ATOM    585  C   GLN C  59      47.812  27.961  47.044  1.00  0.00      RC0  C
ATOM    586  O   GLN C  59      46.801  27.285  47.244  1.00  0.00      RC0  O
ATOM    587  N   GLU C  60      48.984  27.654  47.595  1.00  0.00      RC0  N
ATOM    588  H   GLU C  60      49.818  28.195  47.454  1.00  0.00      RC0  H
ATOM    589  CA  GLU C  60      49.119  26.499  48.467  1.00  0.00      RC0  C
ATOM    590  CB  GLU C  60      49.434  25.218  47.701  1.00  0.00      RC0  C
ATOM    591  CG  GLU C  60      50.800  25.121  47.036  1.00  0.00      RC0  C
ATOM    592  CD  GLU C  60      51.006  23.681  46.610  1.00  0.00      RC0  C
ATOM    593  OE1 GLU C  60      51.714  22.952  47.297  1.00  0.00      RC0  O
ATOM    594  OE2 GLU C  60      50.433  23.256  45.612  1.00  0.00      RC0  O
ATOM    595  C   GLU C  60      50.178  26.762  49.527  1.00  0.00      RC0  C
ATOM    596  O   GLU C  60      51.093  27.566  49.332  1.00  0.00      RC0  O
ATOM    597  N   VAL C  61      50.035  26.065  50.652  1.00  0.00      RC0  N
ATOM    598  H   VAL C  61      49.283  25.403  50.730  1.00  0.00      RC0  H
ATOM    599  CA  VAL C  61      50.943  26.171  51.787  1.00  0.00      RC0  C
ATOM    600  CB  VAL C  61      50.289  26.906  52.960  1.00  0.00      RC0  C
ATOM    601  CG1 VAL C  61      51.214  26.916  54.179  1.00  0.00      RC0  C
ATOM    602  CG2 VAL C  61      49.858  28.318  52.566  1.00  0.00      RC0  C
ATOM    603  C   VAL C  61      51.318  24.758  52.210  1.00  0.00      RC0  C
ATOM    604  O   VAL C  61      50.444  23.970  52.591  1.00  0.00      RC0  O
ATOM    605  N   ALA C  62      52.611  24.437  52.144  1.00  0.00      RC0  N
ATOM    606  H   ALA C  62      53.286  25.137  51.911  1.00  0.00      RC0  H
ATOM    607  CA  ALA C  62      53.054  23.095  52.505  1.00  0.00      RC0  C
ATOM    608  CB  ALA C  62      54.471  22.836  51.994  1.00  0.00      RC0  C
ATOM    609  C   ALA C  62      53.015  22.872  54.012  1.00  0.00      RC0  C
ATOM    610  O   ALA C  62      52.739  21.755  54.463  1.00  0.00      RC0  O
ATOM    611  N   GLY C  63      53.285  23.909  54.800  1.00  0.00      RC0  N
ATOM    612  H   GLY C  63      53.409  24.815  54.398  1.00  0.00      RC0  H
ATOM    613  CA  GLY C  63      53.297  23.782  56.244  1.00  0.00      RC0  C
ATOM    614  C   GLY C  63      51.929  23.986  56.861  1.00  0.00      RC0  C
ATOM    615  O   GLY C  63      50.965  23.317  56.477  1.00  0.00      RC0  O
ATOM    616  N   TYR C  64      51.829  24.899  57.823  1.00  0.00      RC0  N
ATOM    617  H   TYR C  64      52.643  25.421  58.084  1.00  0.00      RC0  H
ATOM    618  CA  TYR C  64      50.561  25.241  58.449  1.00  0.00      RC0  C
ATOM    619  CB  TYR C  64      50.565  24.943  59.958  1.00  0.00      RC0  C
ATOM    620  CG  TYR C  64      51.591  25.738  60.748  1.00  0.00      RC0  C
ATOM    621  CD1 TYR C  64      51.431  27.103  60.981  1.00  0.00      RC0  C
ATOM    622  CE1 TYR C  64      52.331  27.794  61.784  1.00  0.00      RC0  C
ATOM    623  CD2 TYR C  64      52.689  25.084  61.295  1.00  0.00      RC0  C
ATOM    624  CE2 TYR C  64      53.576  25.767  62.122  1.00  0.00      RC0  C
ATOM    625  CZ  TYR C  64      53.391  27.121  62.382  1.00  0.00      RC0  C
ATOM    626  OH  TYR C  64      54.247  27.787  63.239  1.00  0.00      RC0  O
ATOM    627  HH  TYR C  64      54.364  28.687  62.922  1.00  0.00      RC0  H
ATOM    628  C   TYR C  64      50.235  26.706  58.185  1.00  0.00      RC0  C
ATOM    629  O   TYR C  64      51.060  27.475  57.688  1.00  0.00      RC0  O
ATOM    630  N   VAL C  65      49.004  27.081  58.523  1.00  0.00      RC0  N
ATOM    631  H   VAL C  65      48.359  26.414  58.904  1.00  0.00      RC0  H
ATOM    632  CA  VAL C  65      48.492  28.430  58.305  1.00  0.00      RC0  C
ATOM    633  CB  VAL C  65      47.391  28.502  57.249  1.00  0.00      RC0  C
ATOM    634  CG1 VAL C  65      46.883  29.940  57.105  1.00  0.00      RC0  C
ATOM    635  CG2 VAL C  65      47.894  27.976  55.909  1.00  0.00      RC0  C
ATOM    636  C   VAL C  65      48.007  28.955  59.649  1.00  0.00      RC0  C
ATOM    637  O   VAL C  65      47.030  28.441  60.205  1.00  0.00      RC0  O
ATOM    638  N   LEU C  66      48.681  29.978  60.167  1.00  0.00      RC0  N
ATOM    639  H   LEU C  66      49.388  30.434  59.622  1.00  0.00      RC0  H
ATOM    640  CA  LEU C  66      48.343  30.576  61.456  1.00  0.00      RC0  C
ATOM    641  CB  LEU C  66      49.565  30.552  62.371  1.00  0.00      RC0  C
ATOM    642  CG  LEU C  66      49.356  31.399  63.628  1.00  0.00      RC0  C
ATOM    643  CD1 LEU C  66      48.345  30.762  64.580  1.00  0.00      RC0  C
ATOM    644  CD2 LEU C  66      50.678  31.765  64.302  1.00  0.00      RC0  C
ATOM    645  C   LEU C  66      47.923  32.023  61.233  1.00  0.00      RC0  C
ATOM    646  O   LEU C  66      48.750  32.862  60.871  1.00  0.00      RC0  O
ATOM    647  N   ILE C  67      46.645  32.315  61.449  1.00  0.00      RC0  N
ATOM    648  H   ILE C  67      46.041  31.601  61.807  1.00  0.00      RC0  H
ATOM    649  CA  ILE C  67      46.123  33.678  61.440  1.00  0.00      RC0  C
ATOM    650  CB  ILE C  67      44.862  33.707  60.585  1.00  0.00      RC0  C
ATOM    651  CG2 ILE C  67      44.107  35.026  60.731  1.00  0.00      RC0  C
ATOM    652  CG1 ILE C  67      45.214  33.366  59.137  1.00  0.00      RC0  C
ATOM    653  CD1 ILE C  67      43.980  33.190  58.257  1.00  0.00      RC0  C
ATOM    654  C   ILE C  67      45.810  34.027  62.885  1.00  0.00      RC0  C
ATOM    655  O   ILE C  67      44.858  33.486  63.462  1.00  0.00      RC0  O
ATOM    656  N   ALA C  68      46.591  34.925  63.485  1.00  0.00      RC0  N
ATOM    657  H   ALA C  68      47.351  35.365  62.994  1.00  0.00      RC0  H
ATOM    658  CA  ALA C  68      46.406  35.162  64.909  1.00  0.00      RC0  C
ATOM    659  CB  ALA C  68      47.295  34.234  65.736  1.00  0.00      RC0  C
ATOM    660  C   ALA C  68      46.722  36.601  65.287  1.00  0.00      RC0  C
ATOM    661  O   ALA C  68      47.597  37.240  64.701  1.00  0.00      RC0  O
ATOM    662  N   LEU C  69      45.990  37.096  66.287  1.00  0.00      RC0  N
ATOM    663  H   LEU C  69      45.252  36.513  66.634  1.00  0.00      RC0  H
ATOM    664  CA  LEU C  69      46.299  38.366  66.943  1.00  0.00      RC0  C
ATOM    665  CB  LEU C  69      47.602  38.260  67.745  1.00  0.00      RC0  C
ATOM    666  CG  LEU C  69      47.484  37.231  68.872  1.00  0.00      RC0  C
ATOM    667  CD1 LEU C  69      48.827  36.887  69.509  1.00  0.00      RC0  C
ATOM    668  CD2 LEU C  69      46.475  37.678  69.924  1.00  0.00      RC0  C
ATOM    669  C   LEU C  69      46.295  39.527  65.955  1.00  0.00      RC0  C
ATOM    670  O   LEU C  69      47.093  40.459  66.061  1.00  0.00      RC0  O
ATOM    671  N   ASN C  70      45.375  39.482  64.999  1.00  0.00      RC0  N
ATOM    672  H   ASN C  70      44.729  38.720  64.992  1.00  0.00      RC0  H
ATOM    673  CA  ASN C  70      45.176  40.572  64.058  1.00  0.00      RC0  C
ATOM    674  CB  ASN C  70      44.988  40.018  62.631  1.00  0.00      RC0  C
ATOM    675  CG  ASN C  70      46.186  39.227  62.119  1.00  0.00      RC0  C
ATOM    676  OD1 ASN C  70      47.197  39.781  61.713  1.00  0.00      RC0  O
ATOM    677  ND2 ASN C  70      46.034  37.895  62.121  1.00  0.00      RC0  N
ATOM    678 HD21 ASN C  70      45.194  37.480  62.474  1.00  0.00      RC0  H
ATOM    679 HD22 ASN C  70      46.766  37.278  61.819  1.00  0.00      RC0  H
ATOM    680  C   ASN C  70      43.929  41.366  64.423  1.00  0.00      RC0  C
ATOM    681  O   ASN C  70      42.941  40.817  64.913  1.00  0.00      RC0  O
ATOM    682  N   THR C  71      43.987  42.672  64.178  1.00  0.00      RC0  N
ATOM    683  H   THR C  71      44.827  43.112  63.848  1.00  0.00      RC0  H
ATOM    684  CA  THR C  71      42.807  43.522  64.230  1.00  0.00      RC0  C
ATOM    685  CB  THR C  71      43.359  44.659  65.056  1.00  0.00      RC0  C
ATOM    686  OG1 THR C  71      44.716  44.841  64.635  1.00  0.00      RC0  O
ATOM    687  HG1 THR C  71      45.108  45.474  65.235  1.00  0.00      RC0  H
ATOM    688  CG2 THR C  71      43.391  44.295  66.538  1.00  0.00      RC0  C
ATOM    689  C   THR C  71      42.339  43.926  62.841  1.00  0.00      RC0  C
ATOM    690  O   THR C  71      41.341  44.643  62.718  1.00  0.00      RC0  O
ATOM    691  N   VAL C  72      43.032  43.476  61.792  1.00  0.00      RC0  N
ATOM    692  H   VAL C  72      43.821  42.883  61.946  1.00  0.00      RC0  H
ATOM    693  CA  VAL C  72      42.666  43.833  60.429  1.00  0.00      RC0  C
ATOM    694  CB  VAL C  72      43.792  43.422  59.469  1.00  0.00      RC0  C
ATOM    695  CG1 VAL C  72      43.927  41.901  59.405  1.00  0.00      RC0  C
ATOM    696  CG2 VAL C  72      43.666  44.071  58.088  1.00  0.00      RC0  C
ATOM    697  C   VAL C  72      41.328  43.194  60.075  1.00  0.00      RC0  C
ATOM    698  O   VAL C  72      40.956  42.139  60.602  1.00  0.00      RC0  O
ATOM    699  N   GLU C  73      40.598  43.839  59.165  1.00  0.00      RC0  N
ATOM    700  H   GLU C  73      40.989  44.628  58.697  1.00  0.00      RC0  H
ATOM    701  CA  GLU C  73      39.247  43.397  58.837  1.00  0.00      RC0  C
ATOM    702  CB  GLU C  73      38.422  44.590  58.363  1.00  0.00      RC0  C
ATOM    703  CG  GLU C  73      38.474  45.703  59.417  1.00  0.00      RC0  C
ATOM    704  CD  GLU C  73      37.101  45.956  60.015  1.00  0.00      RC0  C
ATOM    705  OE1 GLU C  73      36.183  46.271  59.274  1.00  0.00      RC0  O
ATOM    706  OE2 GLU C  73      36.908  45.834  61.225  1.00  0.00      RC0  O
ATOM    707  C   GLU C  73      39.251  42.222  57.866  1.00  0.00      RC0  C
ATOM    708  O   GLU C  73      38.531  41.238  58.069  1.00  0.00      RC0  O
ATOM    709  N   ARG C  74      40.051  42.306  56.804  1.00  0.00      RC0  N
ATOM    710  H   ARG C  74      40.760  43.006  56.727  1.00  0.00      RC0  H
ATOM    711  CA  ARG C  74      39.959  41.379  55.683  1.00  0.00      RC0  C
ATOM    712  CB  ARG C  74      39.434  42.068  54.420  1.00  0.00      RC0  C
ATOM    713  CG  ARG C  74      39.322  41.110  53.226  1.00  0.00      RC0  C
ATOM    714  CD  ARG C  74      38.858  41.805  51.942  1.00  0.00      RC0  C
ATOM    715  NE  ARG C  74      38.705  40.861  50.831  1.00  0.00      RC0  N
ATOM    716  HE  ARG C  74      39.535  40.582  50.339  1.00  0.00      RC0  H
ATOM    717  CZ  ARG C  74      37.447  40.411  50.537  1.00  0.00      RC0  C
ATOM    718  NH1 ARG C  74      36.414  40.824  51.287  1.00  0.00      RC0  N
ATOM    719 HH11 ARG C  74      35.455  40.510  51.226  1.00  0.00      RC0  H
ATOM    720 HH12 ARG C  74      36.484  41.474  52.062  1.00  0.00      RC0  H
ATOM    721  NH2 ARG C  74      37.253  39.554  49.511  1.00  0.00      RC0  N
ATOM    722 HH21 ARG C  74      36.337  39.235  49.255  1.00  0.00      RC0  H
ATOM    723 HH22 ARG C  74      38.025  39.199  48.963  1.00  0.00      RC0  H
ATOM    724  C   ARG C  74      41.320  40.760  55.406  1.00  0.00      RC0  C
ATOM    725  O   ARG C  74      42.303  41.478  55.202  1.00  0.00      RC0  O
ATOM    726  N   ILE C  75      41.368  39.430  55.399  1.00  0.00      RC0  N
ATOM    727  H   ILE C  75      40.531  38.913  55.601  1.00  0.00      RC0  H
ATOM    728  CA  ILE C  75      42.566  38.685  55.016  1.00  0.00      RC0  C
ATOM    729  CB  ILE C  75      43.042  37.753  56.126  1.00  0.00      RC0  C
ATOM    730  CG2 ILE C  75      44.254  36.933  55.683  1.00  0.00      RC0  C
ATOM    731  CG1 ILE C  75      43.366  38.595  57.359  1.00  0.00      RC0  C
ATOM    732  CD1 ILE C  75      44.061  37.808  58.464  1.00  0.00      RC0  C
ATOM    733  C   ILE C  75      42.247  37.953  53.715  1.00  0.00      RC0  C
ATOM    734  O   ILE C  75      41.641  36.872  53.748  1.00  0.00      RC0  O
ATOM    735  N   PRO C  76      42.618  38.476  52.585  1.00  0.00      RC0  N
ATOM    736  CD  PRO C  76      43.371  39.707  52.413  1.00  0.00      RC0  C
ATOM    737  CA  PRO C  76      42.115  37.938  51.303  1.00  0.00      RC0  C
ATOM    738  CB  PRO C  76      42.152  39.165  50.396  1.00  0.00      RC0  C
ATOM    739  CG  PRO C  76      43.334  39.974  50.909  1.00  0.00      RC0  C
ATOM    740  C   PRO C  76      42.908  36.736  50.787  1.00  0.00      RC0  C
ATOM    741  O   PRO C  76      43.570  36.767  49.744  1.00  0.00      RC0  O
ATOM    742  N   LEU C  77      42.843  35.632  51.528  1.00  0.00      RC0  N
ATOM    743  H   LEU C  77      42.277  35.641  52.355  1.00  0.00      RC0  H
ATOM    744  CA  LEU C  77      43.366  34.356  51.042  1.00  0.00      RC0  C
ATOM    745  CB  LEU C  77      43.674  33.420  52.207  1.00  0.00      RC0  C
ATOM    746  CG  LEU C  77      44.871  33.870  53.040  1.00  0.00      RC0  C
ATOM    747  CD1 LEU C  77      45.029  33.023  54.302  1.00  0.00      RC0  C
ATOM    748  CD2 LEU C  77      46.150  33.894  52.204  1.00  0.00      RC0  C
ATOM    749  C   LEU C  77      42.344  33.710  50.102  1.00  0.00      RC0  C
ATOM    750  O   LEU C  77      41.828  32.616  50.329  1.00  0.00      RC0  O
ATOM    751  N   GLU C  78      42.059  34.426  49.010  1.00  0.00      RC0  N
ATOM    752  H   GLU C  78      42.623  35.233  48.823  1.00  0.00      RC0  H
ATOM    753  CA  GLU C  78      40.961  34.051  48.126  1.00  0.00      RC0  C
ATOM    754  CB  GLU C  78      40.497  35.266  47.326  1.00  0.00      RC0  C
ATOM    755  CG  GLU C  78      39.913  36.321  48.271  1.00  0.00      RC0  C
ATOM    756  CD  GLU C  78      39.511  37.553  47.493  1.00  0.00      RC0  C
ATOM    757  OE1 GLU C  78      39.316  37.461  46.287  1.00  0.00      RC0  O
ATOM    758  OE2 GLU C  78      39.458  38.643  48.058  1.00  0.00      RC0  O
ATOM    759  C   GLU C  78      41.304  32.845  47.261  1.00  0.00      RC0  C
ATOM    760  O   GLU C  78      40.401  32.110  46.846  1.00  0.00      RC0  O
ATOM    761  N   ASN C  79      42.585  32.627  46.971  1.00  0.00      RC0  N
ATOM    762  H   ASN C  79      43.306  33.168  47.403  1.00  0.00      RC0  H
ATOM    763  CA  ASN C  79      43.000  31.562  46.066  1.00  0.00      RC0  C
ATOM    764  CB  ASN C  79      43.937  32.066  44.971  1.00  0.00      RC0  C
ATOM    765  CG  ASN C  79      43.205  32.957  44.004  1.00  0.00      RC0  C
ATOM    766  OD1 ASN C  79      42.094  32.669  43.565  1.00  0.00      RC0  O
ATOM    767  ND2 ASN C  79      43.896  34.070  43.699  1.00  0.00      RC0  N
ATOM    768 HD21 ASN C  79      44.777  34.243  44.157  1.00  0.00      RC0  H
ATOM    769 HD22 ASN C  79      43.577  34.739  43.031  1.00  0.00      RC0  H
ATOM    770  C   ASN C  79      43.759  30.449  46.780  1.00  0.00      RC0  C
ATOM    771  O   ASN C  79      44.425  29.638  46.126  1.00  0.00      RC0  O
ATOM    772  N   LEU C  80      43.668  30.386  48.105  1.00  0.00      RC0  N
ATOM    773  H   LEU C  80      43.020  30.971  48.590  1.00  0.00      RC0  H
ATOM    774  CA  LEU C  80      44.353  29.346  48.867  1.00  0.00      RC0  C
ATOM    775  CB  LEU C  80      44.359  29.700  50.355  1.00  0.00      RC0  C
ATOM    776  CG  LEU C  80      45.032  28.639  51.230  1.00  0.00      RC0  C
ATOM    777  CD1 LEU C  80      46.456  28.327  50.768  1.00  0.00      RC0  C
ATOM    778  CD2 LEU C  80      44.977  29.016  52.711  1.00  0.00      RC0  C
ATOM    779  C   LEU C  80      43.653  28.018  48.612  1.00  0.00      RC0  C
ATOM    780  O   LEU C  80      42.570  27.760  49.140  1.00  0.00      RC0  O
ATOM    781  N   GLN C  81      44.273  27.167  47.795  1.00  0.00      RC0  N
ATOM    782  H   GLN C  81      45.059  27.527  47.304  1.00  0.00      RC0  H
ATOM    783  CA  GLN C  81      43.649  25.916  47.383  1.00  0.00      RC0  C
ATOM    784  CB  GLN C  81      44.176  25.496  46.011  1.00  0.00      RC0  C
ATOM    785  CG  GLN C  81      43.989  26.546  44.917  1.00  0.00      RC0  C
ATOM    786  CD  GLN C  81      44.768  26.127  43.686  1.00  0.00      RC0  C
ATOM    787  OE1 GLN C  81      45.692  26.800  43.246  1.00  0.00      RC0  O
ATOM    788  NE2 GLN C  81      44.351  24.963  43.151  1.00  0.00      RC0  N
ATOM    789 HE21 GLN C  81      43.571  24.473  43.538  1.00  0.00      RC0  H
ATOM    790 HE22 GLN C  81      44.818  24.574  42.353  1.00  0.00      RC0  H
ATOM    791  C   GLN C  81      43.903  24.773  48.360  1.00  0.00      RC0  C
ATOM    792  O   GLN C  81      42.983  24.002  48.654  1.00  0.00      RC0  O
ATOM    793  N   ILE C  82      45.124  24.640  48.873  1.00  0.00      RC0  N
ATOM    794  H   ILE C  82      45.837  25.324  48.705  1.00  0.00      RC0  H
ATOM    795  CA  ILE C  82      45.503  23.446  49.622  1.00  0.00      RC0  C
ATOM    796  CB  ILE C  82      45.978  22.284  48.729  1.00  0.00      RC0  C
ATOM    797  CG2 ILE C  82      47.123  22.677  47.812  1.00  0.00      RC0  C
ATOM    798  CG1 ILE C  82      46.314  21.039  49.553  1.00  0.00      RC0  C
ATOM    799  CD1 ILE C  82      46.834  19.889  48.693  1.00  0.00      RC0  C
ATOM    800  C   ILE C  82      46.475  23.828  50.730  1.00  0.00      RC0  C
ATOM    801  O   ILE C  82      47.397  24.623  50.526  1.00  0.00      RC0  O
ATOM    802  N   ILE C  83      46.256  23.244  51.906  1.00  0.00      RC0  N
ATOM    803  H   ILE C  83      45.462  22.636  52.010  1.00  0.00      RC0  H
ATOM    804  CA  ILE C  83      47.201  23.280  53.018  1.00  0.00      RC0  C
ATOM    805  CB  ILE C  83      46.569  23.841  54.289  1.00  0.00      RC0  C
ATOM    806  CG2 ILE C  83      47.612  23.918  55.406  1.00  0.00      RC0  C
ATOM    807  CG1 ILE C  83      45.883  25.182  54.053  1.00  0.00      RC0  C
ATOM    808  CD1 ILE C  83      45.094  25.623  55.286  1.00  0.00      RC0  C
ATOM    809  C   ILE C  83      47.621  21.840  53.280  1.00  0.00      RC0  C
ATOM    810  O   ILE C  83      46.779  20.996  53.609  1.00  0.00      RC0  O
ATOM    811  N   ARG C  84      48.915  21.556  53.139  1.00  0.00      RC0  N
ATOM    812  H   ARG C  84      49.568  22.308  53.028  1.00  0.00      RC0  H
ATOM    813  CA  ARG C  84      49.355  20.165  53.165  1.00  0.00      RC0  C
ATOM    814  CB  ARG C  84      50.586  19.921  52.292  1.00  0.00      RC0  C
ATOM    815  CG  ARG C  84      50.319  20.369  50.853  1.00  0.00      RC0  C
ATOM    816  CD  ARG C  84      51.297  19.783  49.832  1.00  0.00      RC0  C
ATOM    817  NE  ARG C  84      51.153  20.460  48.544  1.00  0.00      RC0  N
ATOM    818  HE  ARG C  84      51.491  21.412  48.482  1.00  0.00      RC0  H
ATOM    819  CZ  ARG C  84      50.553  19.896  47.454  1.00  0.00      RC0  C
ATOM    820  NH1 ARG C  84      50.085  18.626  47.500  1.00  0.00      RC0  N
ATOM    821 HH11 ARG C  84      49.600  18.208  46.718  1.00  0.00      RC0  H
ATOM    822 HH12 ARG C  84      50.202  18.055  48.317  1.00  0.00      RC0  H
ATOM    823  NH2 ARG C  84      50.436  20.635  46.336  1.00  0.00      RC0  N
ATOM    824 HH21 ARG C  84      50.034  20.320  45.479  1.00  0.00      RC0  H
ATOM    825 HH22 ARG C  84      50.763  21.604  46.327  1.00  0.00      RC0  H
ATOM    826  C   ARG C  84      49.507  19.636  54.585  1.00  0.00      RC0  C
ATOM    827  O   ARG C  84      49.212  18.465  54.847  1.00  0.00      RC0  O
ATOM    828  N   GLY C  85      49.959  20.473  55.514  1.00  0.00      RC0  N
ATOM    829  H   GLY C  85      50.262  21.400  55.283  1.00  0.00      RC0  H
ATOM    830  CA  GLY C  85      50.186  20.012  56.867  1.00  0.00      RC0  C
ATOM    831  C   GLY C  85      51.477  19.250  57.054  1.00  0.00      RC0  C
ATOM    832  O   GLY C  85      51.547  18.369  57.916  1.00  0.00      RC0  O
ATOM    833  N   ASN C  86      52.505  19.556  56.258  1.00  0.00      RC0  N
ATOM    834  H   ASN C  86      52.383  20.242  55.541  1.00  0.00      RC0  H
ATOM    835  CA  ASN C  86      53.821  18.979  56.503  1.00  0.00      RC0  C
ATOM    836  CB  ASN C  86      54.860  19.455  55.482  1.00  0.00      RC0  C
ATOM    837  CG  ASN C  86      54.556  18.980  54.075  1.00  0.00      RC0  C
ATOM    838  OD1 ASN C  86      53.544  18.348  53.788  1.00  0.00      RC0  O
ATOM    839  ND2 ASN C  86      55.507  19.334  53.191  1.00  0.00      RC0  N
ATOM    840 HD21 ASN C  86      56.301  19.866  53.486  1.00  0.00      RC0  H
ATOM    841 HD22 ASN C  86      55.440  19.078  52.227  1.00  0.00      RC0  H
ATOM    842  C   ASN C  86      54.342  19.346  57.884  1.00  0.00      RC0  C
ATOM    843  O   ASN C  86      55.205  18.643  58.420  1.00  0.00      RC0  O
ATOM    844  N   MET C  87      53.838  20.432  58.465  1.00  0.00      RC0  N
ATOM    845  H   MET C  87      53.111  20.973  58.041  1.00  0.00      RC0  H
ATOM    846  CA  MET C  87      54.126  20.795  59.842  1.00  0.00      RC0  C
ATOM    847  CB  MET C  87      55.155  21.930  59.834  1.00  0.00      RC0  C
ATOM    848  CG  MET C  87      55.689  22.348  61.207  1.00  0.00      RC0  C
ATOM    849  SD  MET C  87      56.657  23.865  61.135  1.00  0.00      RC0  S
ATOM    850  CE  MET C  87      57.659  23.457  59.697  1.00  0.00      RC0  C
ATOM    851  C   MET C  87      52.836  21.276  60.488  1.00  0.00      RC0  C
ATOM    852  O   MET C  87      51.951  21.809  59.814  1.00  0.00      RC0  O
ATOM    853  N   TYR C  88      52.734  21.079  61.797  1.00  0.00      RC0  N
ATOM    854  H   TYR C  88      53.526  20.765  62.318  1.00  0.00      RC0  H
ATOM    855  CA  TYR C  88      51.564  21.485  62.561  1.00  0.00      RC0  C
ATOM    856  CB  TYR C  88      51.041  20.347  63.431  1.00  0.00      RC0  C
ATOM    857  CG  TYR C  88      50.604  19.166  62.601  1.00  0.00      RC0  C
ATOM    858  CD1 TYR C  88      50.052  19.348  61.338  1.00  0.00      RC0  C
ATOM    859  CE1 TYR C  88      49.618  18.248  60.610  1.00  0.00      RC0  C
ATOM    860  CD2 TYR C  88      50.741  17.885  63.122  1.00  0.00      RC0  C
ATOM    861  CE2 TYR C  88      50.295  16.787  62.399  1.00  0.00      RC0  C
ATOM    862  CZ  TYR C  88      49.711  16.971  61.153  1.00  0.00      RC0  C
ATOM    863  OH  TYR C  88      49.207  15.884  60.468  1.00  0.00      RC0  O
ATOM    864  HH  TYR C  88      49.692  15.107  60.716  1.00  0.00      RC0  H
ATOM    865  C   TYR C  88      51.917  22.652  63.470  1.00  0.00      RC0  C
ATOM    866  O   TYR C  88      53.016  22.703  64.031  1.00  0.00      RC0  O
ATOM    867  N   TYR C  89      50.984  23.589  63.609  1.00  0.00      RC0  N
ATOM    868  H   TYR C  89      50.112  23.482  63.125  1.00  0.00      RC0  H
ATOM    869  CA  TYR C  89      51.070  24.576  64.675  1.00  0.00      RC0  C
ATOM    870  CB  TYR C  89      50.241  25.790  64.254  1.00  0.00      RC0  C
ATOM    871  CG  TYR C  89      50.388  26.932  65.225  1.00  0.00      RC0  C
ATOM    872  CD1 TYR C  89      51.535  27.712  65.191  1.00  0.00      RC0  C
ATOM    873  CE1 TYR C  89      51.660  28.796  66.047  1.00  0.00      RC0  C
ATOM    874  CD2 TYR C  89      49.372  27.218  66.129  1.00  0.00      RC0  C
ATOM    875  CE2 TYR C  89      49.499  28.300  66.991  1.00  0.00      RC0  C
ATOM    876  CZ  TYR C  89      50.645  29.089  66.948  1.00  0.00      RC0  C
ATOM    877  OH  TYR C  89      50.790  30.158  67.807  1.00  0.00      RC0  O
ATOM    878  HH  TYR C  89      50.175  30.044  68.522  1.00  0.00      RC0  H
ATOM    879  C   TYR C  89      50.486  23.971  65.943  1.00  0.00      RC0  C
ATOM    880  O   TYR C  89      49.295  23.645  65.989  1.00  0.00      RC0  O
ATOM    881  N   GLU C  90      51.324  23.810  66.964  1.00  0.00      RC0  N
ATOM    882  H   GLU C  90      52.262  24.155  66.918  1.00  0.00      RC0  H
ATOM    883  CA  GLU C  90      50.888  23.282  68.255  1.00  0.00      RC0  C
ATOM    884  CB  GLU C  90      50.003  24.255  69.022  1.00  0.00      RC0  C
ATOM    885  CG  GLU C  90      50.911  25.141  69.891  1.00  0.00      RC0  C
ATOM    886  CD  GLU C  90      51.975  25.857  69.069  1.00  0.00      RC0  C
ATOM    887  OE1 GLU C  90      53.056  25.314  68.826  1.00  0.00      RC0  O
ATOM    888  OE2 GLU C  90      51.749  26.999  68.694  1.00  0.00      RC0  O
ATOM    889  C   GLU C  90      50.441  21.825  68.140  1.00  0.00      RC0  C
ATOM    890  O   GLU C  90      49.462  21.409  68.761  1.00  0.00      RC0  O
ATOM    891  N   ASN C  91      51.158  21.053  67.321  1.00  0.00      RC0  N
ATOM    892  H   ASN C  91      51.863  21.498  66.770  1.00  0.00      RC0  H
ATOM    893  CA  ASN C  91      51.081  19.595  67.329  1.00  0.00      RC0  C
ATOM    894  CB  ASN C  91      51.331  18.991  68.711  1.00  0.00      RC0  C
ATOM    895  CG  ASN C  91      51.642  17.516  68.543  1.00  0.00      RC0  C
ATOM    896  OD1 ASN C  91      52.507  17.125  67.762  1.00  0.00      RC0  O
ATOM    897  ND2 ASN C  91      50.923  16.713  69.347  1.00  0.00      RC0  N
ATOM    898 HD21 ASN C  91      50.230  17.090  69.964  1.00  0.00      RC0  H
ATOM    899 HD22 ASN C  91      51.074  15.724  69.338  1.00  0.00      RC0  H
ATOM    900  C   ASN C  91      49.814  19.024  66.704  1.00  0.00      RC0  C
ATOM    901  O   ASN C  91      49.705  17.802  66.560  1.00  0.00      RC0  O
ATOM    902  N   SER C  92      48.850  19.866  66.319  1.00  0.00      RC0  N
ATOM    903  H   SER C  92      48.850  20.839  66.555  1.00  0.00      RC0  H
ATOM    904  CA  SER C  92      47.567  19.310  65.901  1.00  0.00      RC0  C
ATOM    905  CB  SER C  92      46.871  19.077  67.230  1.00  0.00      RC0  C
ATOM    906  OG  SER C  92      47.185  20.181  68.091  1.00  0.00      RC0  O
ATOM    907  HG  SER C  92      48.075  20.110  68.419  1.00  0.00      RC0  H
ATOM    908  C   SER C  92      46.759  20.178  64.943  1.00  0.00      RC0  C
ATOM    909  O   SER C  92      45.569  19.894  64.764  1.00  0.00      RC0  O
ATOM    910  N   TYR C  93      47.327  21.202  64.310  1.00  0.00      RC0  N
ATOM    911  H   TYR C  93      48.285  21.456  64.434  1.00  0.00      RC0  H
ATOM    912  CA  TYR C  93      46.527  22.086  63.472  1.00  0.00      RC0  C
ATOM    913  CB  TYR C  93      46.070  23.322  64.272  1.00  0.00      RC0  C
ATOM    914  CG  TYR C  93      45.185  22.847  65.404  1.00  0.00      RC0  C
ATOM    915  CD1 TYR C  93      43.961  22.271  65.102  1.00  0.00      RC0  C
ATOM    916  CE1 TYR C  93      43.216  21.644  66.090  1.00  0.00      RC0  C
ATOM    917  CD2 TYR C  93      45.601  22.915  66.730  1.00  0.00      RC0  C
ATOM    918  CE2 TYR C  93      44.847  22.295  67.725  1.00  0.00      RC0  C
ATOM    919  CZ  TYR C  93      43.680  21.611  67.397  1.00  0.00      RC0  C
ATOM    920  OH  TYR C  93      42.981  20.891  68.351  1.00  0.00      RC0  O
ATOM    921  HH  TYR C  93      42.841  20.006  68.001  1.00  0.00      RC0  H
ATOM    922  C   TYR C  93      47.283  22.461  62.210  1.00  0.00      RC0  C
ATOM    923  O   TYR C  93      48.422  22.930  62.278  1.00  0.00      RC0  O
ATOM    924  N   ALA C  94      46.642  22.246  61.062  1.00  0.00      RC0  N
ATOM    925  H   ALA C  94      45.717  21.866  61.075  1.00  0.00      RC0  H
ATOM    926  CA  ALA C  94      47.117  22.786  59.798  1.00  0.00      RC0  C
ATOM    927  CB  ALA C  94      46.735  21.874  58.641  1.00  0.00      RC0  C
ATOM    928  C   ALA C  94      46.580  24.185  59.533  1.00  0.00      RC0  C
ATOM    929  O   ALA C  94      47.108  24.883  58.659  1.00  0.00      RC0  O
ATOM    930  N   LEU C  95      45.549  24.603  60.267  1.00  0.00      RC0  N
ATOM    931  H   LEU C  95      45.084  24.000  60.917  1.00  0.00      RC0  H
ATOM    932  CA  LEU C  95      44.976  25.940  60.133  1.00  0.00      RC0  C
ATOM    933  CB  LEU C  95      43.822  25.899  59.129  1.00  0.00      RC0  C
ATOM    934  CG  LEU C  95      42.984  27.179  59.064  1.00  0.00      RC0  C
ATOM    935  CD1 LEU C  95      43.801  28.402  58.652  1.00  0.00      RC0  C
ATOM    936  CD2 LEU C  95      41.758  26.993  58.170  1.00  0.00      RC0  C
ATOM    937  C   LEU C  95      44.478  26.365  61.507  1.00  0.00      RC0  C
ATOM    938  O   LEU C  95      43.520  25.781  62.023  1.00  0.00      RC0  O
ATOM    939  N   ALA C  96      45.119  27.374  62.094  1.00  0.00      RC0  N
ATOM    940  H   ALA C  96      45.832  27.868  61.590  1.00  0.00      RC0  H
ATOM    941  CA  ALA C  96      44.716  27.926  63.382  1.00  0.00      RC0  C
ATOM    942  CB  ALA C  96      45.839  27.778  64.407  1.00  0.00      RC0  C
ATOM    943  C   ALA C  96      44.368  29.397  63.204  1.00  0.00      RC0  C
ATOM    944  O   ALA C  96      45.206  30.185  62.757  1.00  0.00      RC0  O
ATOM    945  N   VAL C  97      43.136  29.758  63.556  1.00  0.00      RC0  N
ATOM    946  H   VAL C  97      42.523  29.096  63.971  1.00  0.00      RC0  H
ATOM    947  CA  VAL C  97      42.653  31.136  63.523  1.00  0.00      RC0  C
ATOM    948  CB  VAL C  97      41.470  31.302  62.575  1.00  0.00      RC0  C
ATOM    949  CG1 VAL C  97      40.955  32.743  62.574  1.00  0.00      RC0  C
ATOM    950  CG2 VAL C  97      41.880  30.867  61.168  1.00  0.00      RC0  C
ATOM    951  C   VAL C  97      42.330  31.534  64.955  1.00  0.00      RC0  C
ATOM    952  O   VAL C  97      41.310  31.102  65.507  1.00  0.00      RC0  O
ATOM    953  N   LEU C  98      43.172  32.373  65.557  1.00  0.00      RC0  N
ATOM    954  H   LEU C  98      43.929  32.796  65.052  1.00  0.00      RC0  H
ATOM    955  CA  LEU C  98      43.085  32.626  66.990  1.00  0.00      RC0  C
ATOM    956  CB  LEU C  98      44.252  31.960  67.722  1.00  0.00      RC0  C
ATOM    957  CG  LEU C  98      44.603  30.536  67.296  1.00  0.00      RC0  C
ATOM    958  CD1 LEU C  98      45.973  30.110  67.825  1.00  0.00      RC0  C
ATOM    959  CD2 LEU C  98      43.515  29.547  67.689  1.00  0.00      RC0  C
ATOM    960  C   LEU C  98      43.214  34.106  67.316  1.00  0.00      RC0  C
ATOM    961  O   LEU C  98      44.159  34.767  66.879  1.00  0.00      RC0  O
ATOM    962  N   SER C  99      42.263  34.609  68.100  1.00  0.00      RC0  N
ATOM    963  H   SER C  99      41.479  34.032  68.335  1.00  0.00      RC0  H
ATOM    964  CA  SER C  99      42.386  35.882  68.810  1.00  0.00      RC0  C
ATOM    965  CB  SER C  99      43.409  35.746  69.936  1.00  0.00      RC0  C
ATOM    966  OG  SER C  99      43.145  34.542  70.673  1.00  0.00      RC0  O
ATOM    967  HG  SER C  99      43.728  34.572  71.422  1.00  0.00      RC0  H
ATOM    968  C   SER C  99      42.662  37.058  67.872  1.00  0.00      RC0  C
ATOM    969  O   SER C  99      43.545  37.879  68.120  1.00  0.00      RC0  O
ATOM    970  N   ASN C 100      41.875  37.166  66.805  1.00  0.00      RC0  N
ATOM    971  H   ASN C 100      41.120  36.515  66.700  1.00  0.00      RC0  H
ATOM    972  CA  ASN C 100      41.977  38.313  65.903  1.00  0.00      RC0  C
ATOM    973  CB  ASN C 100      41.829  37.811  64.470  1.00  0.00      RC0  C
ATOM    974  CG  ASN C 100      42.923  36.823  64.139  1.00  0.00      RC0  C
ATOM    975  OD1 ASN C 100      44.069  37.195  63.926  1.00  0.00      RC0  O
ATOM    976  ND2 ASN C 100      42.528  35.540  64.099  1.00  0.00      RC0  N
ATOM    977 HD21 ASN C 100      41.572  35.319  64.317  1.00  0.00      RC0  H
ATOM    978 HD22 ASN C 100      43.160  34.791  63.885  1.00  0.00      RC0  H
ATOM    979  C   ASN C 100      40.870  39.319  66.222  1.00  0.00      RC0  C
ATOM    980  O   ASN C 100      39.886  39.467  65.498  1.00  0.00      RC0  O
ATOM    981  N   TYR C 101      41.054  40.027  67.334  1.00  0.00      RC0  N
ATOM    982  H   TYR C 101      41.892  39.899  67.867  1.00  0.00      RC0  H
ATOM    983  CA  TYR C 101      40.090  41.034  67.750  1.00  0.00      RC0  C
ATOM    984  CB  TYR C 101      39.015  40.448  68.677  1.00  0.00      RC0  C
ATOM    985  CG  TYR C 101      39.625  39.868  69.935  1.00  0.00      RC0  C
ATOM    986  CD1 TYR C 101      40.163  38.566  69.891  1.00  0.00      RC0  C
ATOM    987  CE1 TYR C 101      40.769  38.043  71.040  1.00  0.00      RC0  C
ATOM    988  CD2 TYR C 101      39.654  40.647  71.112  1.00  0.00      RC0  C
ATOM    989  CE2 TYR C 101      40.254  40.118  72.267  1.00  0.00      RC0  C
ATOM    990  CZ  TYR C 101      40.798  38.818  72.215  1.00  0.00      RC0  C
ATOM    991  OH  TYR C 101      41.365  38.270  73.348  1.00  0.00      RC0  O
ATOM    992  HH  TYR C 101      42.023  38.874  73.678  1.00  0.00      RC0  H
ATOM    993  C   TYR C 101      40.804  42.190  68.430  1.00  0.00      RC0  C
ATOM    994  O   TYR C 101      41.887  42.031  69.001  1.00  0.00      RC0  O
ATOM    995  N   ASP C 102      40.167  43.356  68.365  1.00  0.00      RC0  N
ATOM    996  H   ASP C 102      39.183  43.264  68.416  1.00  0.00      RC0  H
ATOM    997  CA  ASP C 102      40.678  44.579  68.958  1.00  0.00      RC0  C
ATOM    998  CB  ASP C 102      40.482  45.847  68.110  1.00  0.00      RC0  C
ATOM    999  CG  ASP C 102      39.380  46.695  68.662  1.00  0.00      RC0  C
ATOM   1000  OD1 ASP C 102      38.241  46.261  68.655  1.00  0.00      RC0  O
ATOM   1001  OD2 ASP C 102      39.663  47.768  69.175  1.00  0.00      RC0  O
ATOM   1002  C   ASP C 102      40.258  44.635  70.424  1.00  0.00      RC0  C
ATOM   1003  O   ASP C 102      39.528  43.773  70.924  1.00  0.00      RC0  O
ATOM   1004  N   ALA C 103      40.725  45.663  71.130  1.00  0.00      RC0  N
ATOM   1005  H   ALA C 103      41.124  46.421  70.614  1.00  0.00      RC0  H
ATOM   1006  CA  ALA C 103      40.274  45.873  72.498  1.00  0.00      RC0  C
ATOM   1007  CB  ALA C 103      40.966  47.092  73.108  1.00  0.00      RC0  C
ATOM   1008  C   ALA C 103      38.766  46.068  72.576  1.00  0.00      RC0  C
ATOM   1009  O   ALA C 103      38.177  45.834  73.635  1.00  0.00      RC0  O
ATOM   1010  N   ASN C 104      38.133  46.480  71.480  1.00  0.00      RC0  N
ATOM   1011  H   ASN C 104      38.643  46.638  70.636  1.00  0.00      RC0  H
ATOM   1012  CA  ASN C 104      36.702  46.742  71.448  1.00  0.00      RC0  C
ATOM   1013  CB  ASN C 104      36.309  47.942  70.574  1.00  0.00      RC0  C
ATOM   1014  CG  ASN C 104      36.776  49.248  71.170  1.00  0.00      RC0  C
ATOM   1015  OD1 ASN C 104      36.101  49.881  71.976  1.00  0.00      RC0  O
ATOM   1016  ND2 ASN C 104      37.971  49.641  70.702  1.00  0.00      RC0  N
ATOM   1017 HD21 ASN C 104      38.454  49.045  70.050  1.00  0.00      RC0  H
ATOM   1018 HD22 ASN C 104      38.412  50.495  70.969  1.00  0.00      RC0  H
ATOM   1019  C   ASN C 104      35.888  45.538  70.989  1.00  0.00      RC0  C
ATOM   1020  O   ASN C 104      34.710  45.702  70.659  1.00  0.00      RC0  O
ATOM   1021  N   LYS C 105      36.481  44.344  70.950  1.00  0.00      RC0  N
ATOM   1022  H   LYS C 105      37.458  44.304  71.170  1.00  0.00      RC0  H
ATOM   1023  CA  LYS C 105      35.844  43.136  70.429  1.00  0.00      RC0  C
ATOM   1024  CB  LYS C 105      34.533  42.834  71.176  1.00  0.00      RC0  C
ATOM   1025  CG  LYS C 105      34.280  41.369  71.521  1.00  0.00      RC0  C
ATOM   1026  CD  LYS C 105      32.996  41.188  72.335  1.00  0.00      RC0  C
ATOM   1027  CE  LYS C 105      32.710  39.726  72.685  1.00  0.00      RC0  C
ATOM   1028  NZ  LYS C 105      31.521  39.649  73.547  1.00  0.00      RC0  N
ATOM   1029  HZ1 LYS C 105      31.285  38.652  73.726  1.00  0.00      RC0  H
ATOM   1030  HZ2 LYS C 105      31.718  40.123  74.451  1.00  0.00      RC0  H
ATOM   1031  HZ3 LYS C 105      30.717  40.119  73.084  1.00  0.00      RC0  H
ATOM   1032  C   LYS C 105      35.687  43.185  68.913  1.00  0.00      RC0  C
ATOM   1033  O   LYS C 105      34.955  42.365  68.343  1.00  0.00      RC0  O
ATOM   1034  N   THR C 106      36.366  44.109  68.243  1.00  0.00      RC0  N
ATOM   1035  H   THR C 106      37.027  44.700  68.708  1.00  0.00      RC0  H
ATOM   1036  CA  THR C 106      36.321  44.258  66.798  1.00  0.00      RC0  C
ATOM   1037  CB  THR C 106      35.870  45.662  66.350  1.00  0.00      RC0  C
ATOM   1038  OG1 THR C 106      36.941  46.613  66.276  1.00  0.00      RC0  O
ATOM   1039  HG1 THR C 106      37.271  46.721  67.172  1.00  0.00      RC0  H
ATOM   1040  CG2 THR C 106      34.711  46.173  67.207  1.00  0.00      RC0  C
ATOM   1041  C   THR C 106      37.625  43.748  66.198  1.00  0.00      RC0  C
ATOM   1042  O   THR C 106      38.670  43.776  66.848  1.00  0.00      RC0  O
ATOM   1043  N   GLY C 107      37.572  43.283  64.956  1.00  0.00      RC0  N
ATOM   1044  H   GLY C 107      36.749  43.282  64.392  1.00  0.00      RC0  H
ATOM   1045  CA  GLY C 107      38.789  42.793  64.338  1.00  0.00      RC0  C
ATOM   1046  C   GLY C 107      38.578  42.079  63.022  1.00  0.00      RC0  C
ATOM   1047  O   GLY C 107      38.041  42.654  62.072  1.00  0.00      RC0  O
ATOM   1048  N   LEU C 108      39.009  40.819  62.958  1.00  0.00      RC0  N
ATOM   1049  H   LEU C 108      39.352  40.375  63.789  1.00  0.00      RC0  H
ATOM   1050  CA  LEU C 108      38.912  40.035  61.730  1.00  0.00      RC0  C
ATOM   1051  CB  LEU C 108      39.638  38.700  61.853  1.00  0.00      RC0  C
ATOM   1052  CG  LEU C 108      39.586  37.857  60.577  1.00  0.00      RC0  C
ATOM   1053  CD1 LEU C 108      40.162  38.603  59.374  1.00  0.00      RC0  C
ATOM   1054  CD2 LEU C 108      40.245  36.491  60.772  1.00  0.00      RC0  C
ATOM   1055  C   LEU C 108      37.449  39.802  61.382  1.00  0.00      RC0  C
ATOM   1056  O   LEU C 108      36.739  39.088  62.097  1.00  0.00      RC0  O
ATOM   1057  N   LYS C 109      37.002  40.384  60.272  1.00  0.00      RC0  N
ATOM   1058  H   LYS C 109      37.667  40.869  59.705  1.00  0.00      RC0  H
ATOM   1059  CA  LYS C 109      35.619  40.255  59.827  1.00  0.00      RC0  C
ATOM   1060  CB  LYS C 109      35.072  41.642  59.549  1.00  0.00      RC0  C
ATOM   1061  CG  LYS C 109      33.548  41.731  59.556  1.00  0.00      RC0  C
ATOM   1062  CD  LYS C 109      33.010  43.158  59.393  1.00  0.00      RC0  C
ATOM   1063  CE  LYS C 109      33.386  44.145  60.510  1.00  0.00      RC0  C
ATOM   1064  NZ  LYS C 109      34.800  44.522  60.420  1.00  0.00      RC0  N
ATOM   1065  HZ1 LYS C 109      35.077  45.350  60.990  1.00  0.00      RC0  H
ATOM   1066  HZ2 LYS C 109      35.451  43.759  60.681  1.00  0.00      RC0  H
ATOM   1067  HZ3 LYS C 109      35.073  44.847  59.466  1.00  0.00      RC0  H
ATOM   1068  C   LYS C 109      35.456  39.354  58.614  1.00  0.00      RC0  C
ATOM   1069  O   LYS C 109      34.491  38.592  58.548  1.00  0.00      RC0  O
ATOM   1070  N   GLU C 110      36.372  39.419  57.651  1.00  0.00      RC0  N
ATOM   1071  H   GLU C 110      37.218  39.939  57.766  1.00  0.00      RC0  H
ATOM   1072  CA  GLU C 110      36.247  38.692  56.395  1.00  0.00      RC0  C
ATOM   1073  CB  GLU C 110      36.120  39.615  55.189  1.00  0.00      RC0  C
ATOM   1074  CG  GLU C 110      34.733  40.214  54.980  1.00  0.00      RC0  C
ATOM   1075  CD  GLU C 110      34.757  40.903  53.635  1.00  0.00      RC0  C
ATOM   1076  OE1 GLU C 110      35.424  41.929  53.511  1.00  0.00      RC0  O
ATOM   1077  OE2 GLU C 110      34.184  40.379  52.678  1.00  0.00      RC0  O
ATOM   1078  C   GLU C 110      37.462  37.799  56.198  1.00  0.00      RC0  C
ATOM   1079  O   GLU C 110      38.603  38.259  56.308  1.00  0.00      RC0  O
ATOM   1080  N   LEU C 111      37.208  36.526  55.903  1.00  0.00      RC0  N
ATOM   1081  H   LEU C 111      36.257  36.214  55.842  1.00  0.00      RC0  H
ATOM   1082  CA  LEU C 111      38.257  35.539  55.641  1.00  0.00      RC0  C
ATOM   1083  CB  LEU C 111      38.527  34.734  56.913  1.00  0.00      RC0  C
ATOM   1084  CG  LEU C 111      39.743  33.813  56.831  1.00  0.00      RC0  C
ATOM   1085  CD1 LEU C 111      40.986  34.560  56.351  1.00  0.00      RC0  C
ATOM   1086  CD2 LEU C 111      39.974  33.076  58.151  1.00  0.00      RC0  C
ATOM   1087  C   LEU C 111      37.800  34.662  54.486  1.00  0.00      RC0  C
ATOM   1088  O   LEU C 111      37.539  33.464  54.652  1.00  0.00      RC0  O
ATOM   1089  N   PRO C 112      37.690  35.237  53.282  1.00  0.00      RC0  N
ATOM   1090  CD  PRO C 112      38.130  36.584  52.926  1.00  0.00      RC0  C
ATOM   1091  CA  PRO C 112      37.097  34.516  52.135  1.00  0.00      RC0  C
ATOM   1092  CB  PRO C 112      36.764  35.677  51.198  1.00  0.00      RC0  C
ATOM   1093  CG  PRO C 112      37.878  36.694  51.432  1.00  0.00      RC0  C
ATOM   1094  C   PRO C 112      38.050  33.506  51.506  1.00  0.00      RC0  C
ATOM   1095  O   PRO C 112      38.566  33.677  50.398  1.00  0.00      RC0  O
ATOM   1096  N   MET C 113      38.299  32.414  52.228  1.00  0.00      RC0  N
ATOM   1097  H   MET C 113      37.835  32.308  53.110  1.00  0.00      RC0  H
ATOM   1098  CA  MET C 113      39.050  31.285  51.682  1.00  0.00      RC0  C
ATOM   1099  CB  MET C 113      39.782  30.523  52.786  1.00  0.00      RC0  C
ATOM   1100  CG  MET C 113      40.778  31.414  53.528  1.00  0.00      RC0  C
ATOM   1101  SD  MET C 113      41.811  30.517  54.698  1.00  0.00      RC0  S
ATOM   1102  CE  MET C 113      40.505  29.907  55.772  1.00  0.00      RC0  C
ATOM   1103  C   MET C 113      38.103  30.363  50.910  1.00  0.00      RC0  C
ATOM   1104  O   MET C 113      37.897  29.195  51.240  1.00  0.00      RC0  O
ATOM   1105  N   ARG C 114      37.517  30.929  49.853  1.00  0.00      RC0  N
ATOM   1106  H   ARG C 114      37.793  31.878  49.689  1.00  0.00      RC0  H
ATOM   1107  CA  ARG C 114      36.502  30.234  49.069  1.00  0.00      RC0  C
ATOM   1108  CB  ARG C 114      35.890  31.222  48.088  1.00  0.00      RC0  C
ATOM   1109  CG  ARG C 114      37.049  31.958  47.410  1.00  0.00      RC0  C
ATOM   1110  CD  ARG C 114      36.754  32.557  46.046  1.00  0.00      RC0  C
ATOM   1111  NE  ARG C 114      37.322  33.896  45.960  1.00  0.00      RC0  N
ATOM   1112  HE  ARG C 114      38.317  33.999  45.860  1.00  0.00      RC0  H
ATOM   1113  CZ  ARG C 114      36.403  34.896  46.040  1.00  0.00      RC0  C
ATOM   1114  NH1 ARG C 114      35.114  34.554  46.211  1.00  0.00      RC0  N
ATOM   1115 HH11 ARG C 114      34.415  35.288  46.268  1.00  0.00      RC0  H
ATOM   1116 HH12 ARG C 114      34.752  33.623  46.275  1.00  0.00      RC0  H
ATOM   1117  NH2 ARG C 114      36.754  36.195  45.940  1.00  0.00      RC0  N
ATOM   1118 HH21 ARG C 114      36.010  36.878  45.842  1.00  0.00      RC0  H
ATOM   1119 HH22 ARG C 114      37.705  36.537  45.942  1.00  0.00      RC0  H
ATOM   1120  C   ARG C 114      37.071  29.118  48.213  1.00  0.00      RC0  C
ATOM   1121  O   ARG C 114      36.294  28.324  47.672  1.00  0.00      RC0  O
ATOM   1122  N   ASN C 115      38.391  29.030  48.081  1.00  0.00      RC0  N
ATOM   1123  H   ASN C 115      38.987  29.670  48.565  1.00  0.00      RC0  H
ATOM   1124  CA  ASN C 115      39.023  27.971  47.313  1.00  0.00      RC0  C
ATOM   1125  CB  ASN C 115      39.969  28.539  46.247  1.00  0.00      RC0  C
ATOM   1126  CG  ASN C 115      39.213  29.361  45.218  1.00  0.00      RC0  C
ATOM   1127  OD1 ASN C 115      37.979  29.360  45.145  1.00  0.00      RC0  O
ATOM   1128  ND2 ASN C 115      40.022  30.097  44.434  1.00  0.00      RC0  N
ATOM   1129 HD21 ASN C 115      41.017  30.063  44.547  1.00  0.00      RC0  H
ATOM   1130 HD22 ASN C 115      39.717  30.736  43.726  1.00  0.00      RC0  H
ATOM   1131  C   ASN C 115      39.777  26.979  48.186  1.00  0.00      RC0  C
ATOM   1132  O   ASN C 115      40.348  26.018  47.655  1.00  0.00      RC0  O
ATOM   1133  N   LEU C 116      39.790  27.174  49.504  1.00  0.00      RC0  N
ATOM   1134  H   LEU C 116      39.220  27.873  49.933  1.00  0.00      RC0  H
ATOM   1135  CA  LEU C 116      40.396  26.198  50.400  1.00  0.00      RC0  C
ATOM   1136  CB  LEU C 116      40.577  26.768  51.804  1.00  0.00      RC0  C
ATOM   1137  CG  LEU C 116      41.320  25.785  52.709  1.00  0.00      RC0  C
ATOM   1138  CD1 LEU C 116      42.656  25.359  52.099  1.00  0.00      RC0  C
ATOM   1139  CD2 LEU C 116      41.457  26.316  54.135  1.00  0.00      RC0  C
ATOM   1140  C   LEU C 116      39.549  24.935  50.428  1.00  0.00      RC0  C
ATOM   1141  O   LEU C 116      38.656  24.795  51.268  1.00  0.00      RC0  O
ATOM   1142  N   GLN C 117      39.825  24.010  49.512  1.00  0.00      RC0  N
ATOM   1143  H   GLN C 117      40.598  24.188  48.895  1.00  0.00      RC0  H
ATOM   1144  CA  GLN C 117      39.045  22.791  49.371  1.00  0.00      RC0  C
ATOM   1145  CB  GLN C 117      38.531  22.648  47.944  1.00  0.00      RC0  C
ATOM   1146  CG  GLN C 117      37.593  23.821  47.660  1.00  0.00      RC0  C
ATOM   1147  CD  GLN C 117      37.021  23.707  46.271  1.00  0.00      RC0  C
ATOM   1148  OE1 GLN C 117      37.215  24.568  45.416  1.00  0.00      RC0  O
ATOM   1149  NE2 GLN C 117      36.281  22.602  46.093  1.00  0.00      RC0  N
ATOM   1150 HE21 GLN C 117      36.117  21.936  46.830  1.00  0.00      RC0  H
ATOM   1151 HE22 GLN C 117      35.846  22.388  45.221  1.00  0.00      RC0  H
ATOM   1152  C   GLN C 117      39.761  21.554  49.894  1.00  0.00      RC0  C
ATOM   1153  O   GLN C 117      39.166  20.471  49.897  1.00  0.00      RC0  O
ATOM   1154  N   GLU C 118      41.011  21.676  50.341  1.00  0.00      RC0  N
ATOM   1155  H   GLU C 118      41.507  22.545  50.365  1.00  0.00      RC0  H
ATOM   1156  CA  GLU C 118      41.782  20.505  50.746  1.00  0.00      RC0  C
ATOM   1157  CB  GLU C 118      42.492  19.764  49.616  1.00  0.00      RC0  C
ATOM   1158  CG  GLU C 118      43.127  18.447  50.107  1.00  0.00      RC0  C
ATOM   1159  CD  GLU C 118      42.075  17.492  50.662  1.00  0.00      RC0  C
ATOM   1160  OE1 GLU C 118      41.591  16.619  49.950  1.00  0.00      RC0  O
ATOM   1161  OE2 GLU C 118      41.686  17.622  51.814  1.00  0.00      RC0  O
ATOM   1162  C   GLU C 118      42.758  20.859  51.857  1.00  0.00      RC0  C
ATOM   1163  O   GLU C 118      43.510  21.831  51.741  1.00  0.00      RC0  O
ATOM   1164  N   ILE C 119      42.748  20.060  52.924  1.00  0.00      RC0  N
ATOM   1165  H   ILE C 119      42.100  19.287  52.956  1.00  0.00      RC0  H
ATOM   1166  CA  ILE C 119      43.819  20.050  53.916  1.00  0.00      RC0  C
ATOM   1167  CB  ILE C 119      43.314  20.598  55.253  1.00  0.00      RC0  C
ATOM   1168  CG2 ILE C 119      44.348  20.385  56.355  1.00  0.00      RC0  C
ATOM   1169  CG1 ILE C 119      42.917  22.070  55.138  1.00  0.00      RC0  C
ATOM   1170  CD1 ILE C 119      42.391  22.641  56.455  1.00  0.00      RC0  C
ATOM   1171  C   ILE C 119      44.249  18.595  54.060  1.00  0.00      RC0  C
ATOM   1172  O   ILE C 119      43.559  17.796  54.702  1.00  0.00      RC0  O
ATOM   1173  N   LEU C 120      45.386  18.245  53.463  1.00  0.00      RC0  N
ATOM   1174  H   LEU C 120      45.919  18.994  53.072  1.00  0.00      RC0  H
ATOM   1175  CA  LEU C 120      45.910  16.884  53.516  1.00  0.00      RC0  C
ATOM   1176  CB  LEU C 120      47.270  16.835  52.821  1.00  0.00      RC0  C
ATOM   1177  CG  LEU C 120      47.308  15.944  51.578  1.00  0.00      RC0  C
ATOM   1178  CD1 LEU C 120      46.185  16.269  50.594  1.00  0.00      RC0  C
ATOM   1179  CD2 LEU C 120      48.678  15.995  50.899  1.00  0.00      RC0  C
ATOM   1180  C   LEU C 120      45.967  16.348  54.939  1.00  0.00      RC0  C
ATOM   1181  O   LEU C 120      45.245  15.407  55.284  1.00  0.00      RC0  O
ATOM   1182  N   HIS C 121      46.829  16.931  55.767  1.00  0.00      RC0  N
ATOM   1183  H   HIS C 121      47.324  17.762  55.506  1.00  0.00      RC0  H
ATOM   1184  CA  HIS C 121      47.069  16.443  57.116  1.00  0.00      RC0  C
ATOM   1185  CB  HIS C 121      48.520  15.999  57.302  1.00  0.00      RC0  C
ATOM   1186  CG  HIS C 121      49.024  15.189  56.134  1.00  0.00      RC0  C
ATOM   1187  ND1 HIS C 121      49.758  15.719  55.141  1.00  0.00      RC0  N
ATOM   1188  HD1 HIS C 121      49.995  16.671  55.053  1.00  0.00      RC0  H
ATOM   1189  CD2 HIS C 121      48.857  13.822  55.894  1.00  0.00      RC0  C
ATOM   1190  NE2 HIS C 121      49.509  13.535  54.738  1.00  0.00      RC0  N
ATOM   1191  CE1 HIS C 121      50.063  14.702  54.277  1.00  0.00      RC0  C
ATOM   1192  C   HIS C 121      46.801  17.550  58.125  1.00  0.00      RC0  C
ATOM   1193  O   HIS C 121      46.885  18.740  57.808  1.00  0.00      RC0  O
ATOM   1194  N   GLY C 122      46.476  17.144  59.348  1.00  0.00      RC0  N
ATOM   1195  H   GLY C 122      46.315  16.169  59.486  1.00  0.00      RC0  H
ATOM   1196  CA  GLY C 122      46.224  18.078  60.422  1.00  0.00      RC0  C
ATOM   1197  C   GLY C 122      44.772  18.511  60.501  1.00  0.00      RC0  C
ATOM   1198  O   GLY C 122      43.968  18.317  59.585  1.00  0.00      RC0  O
ATOM   1199  N   ALA C 123      44.444  19.118  61.637  1.00  0.00      RC0  N
ATOM   1200  H   ALA C 123      45.148  19.346  62.308  1.00  0.00      RC0  H
ATOM   1201  CA  ALA C 123      43.100  19.541  61.972  1.00  0.00      RC0  C
ATOM   1202  CB  ALA C 123      42.717  19.036  63.357  1.00  0.00      RC0  C
ATOM   1203  C   ALA C 123      43.006  21.068  61.894  1.00  0.00      RC0  C
ATOM   1204  O   ALA C 123      43.862  21.724  61.281  1.00  0.00      RC0  O
ATOM   1205  N   VAL C 124      41.973  21.636  62.518  1.00  0.00      RC0  N
ATOM   1206  H   VAL C 124      41.344  21.142  63.120  1.00  0.00      RC0  H
ATOM   1207  CA  VAL C 124      41.706  23.068  62.442  1.00  0.00      RC0  C
ATOM   1208  CB  VAL C 124      40.576  23.337  61.422  1.00  0.00      RC0  C
ATOM   1209  CG1 VAL C 124      40.333  24.829  61.205  1.00  0.00      RC0  C
ATOM   1210  CG2 VAL C 124      40.803  22.645  60.078  1.00  0.00      RC0  C
ATOM   1211  C   VAL C 124      41.291  23.579  63.815  1.00  0.00      RC0  C
ATOM   1212  O   VAL C 124      40.649  22.868  64.595  1.00  0.00      RC0  O
ATOM   1213  N   ARG C 125      41.658  24.831  64.105  1.00  0.00      RC0  N
ATOM   1214  H   ARG C 125      42.179  25.376  63.442  1.00  0.00      RC0  H
ATOM   1215  CA  ARG C 125      41.251  25.494  65.343  1.00  0.00      RC0  C
ATOM   1216  CB  ARG C 125      42.452  25.564  66.294  1.00  0.00      RC0  C
ATOM   1217  CG  ARG C 125      42.175  26.245  67.641  1.00  0.00      RC0  C
ATOM   1218  CD  ARG C 125      41.489  25.304  68.622  1.00  0.00      RC0  C
ATOM   1219  NE  ARG C 125      40.942  25.924  69.833  1.00  0.00      RC0  N
ATOM   1220  HE  ARG C 125      41.597  26.191  70.545  1.00  0.00      RC0  H
ATOM   1221  CZ  ARG C 125      39.588  26.143  69.907  1.00  0.00      RC0  C
ATOM   1222  NH1 ARG C 125      38.804  25.874  68.849  1.00  0.00      RC0  N
ATOM   1223 HH11 ARG C 125      37.813  26.085  68.927  1.00  0.00      RC0  H
ATOM   1224 HH12 ARG C 125      39.139  25.493  67.985  1.00  0.00      RC0  H
ATOM   1225  NH2 ARG C 125      39.015  26.671  71.007  1.00  0.00      RC0  N
ATOM   1226 HH21 ARG C 125      38.019  26.895  70.968  1.00  0.00      RC0  H
ATOM   1227 HH22 ARG C 125      39.498  26.873  71.858  1.00  0.00      RC0  H
ATOM   1228  C   ARG C 125      40.804  26.915  65.040  1.00  0.00      RC0  C
ATOM   1229  O   ARG C 125      41.567  27.703  64.473  1.00  0.00      RC0  O
ATOM   1230  N   PHE C 126      39.572  27.233  65.423  1.00  0.00      RC0  N
ATOM   1231  H   PHE C 126      38.989  26.512  65.799  1.00  0.00      RC0  H
ATOM   1232  CA  PHE C 126      39.063  28.597  65.433  1.00  0.00      RC0  C
ATOM   1233  CB  PHE C 126      37.814  28.738  64.565  1.00  0.00      RC0  C
ATOM   1234  CG  PHE C 126      38.177  28.994  63.120  1.00  0.00      RC0  C
ATOM   1235  CD1 PHE C 126      38.791  28.010  62.356  1.00  0.00      RC0  C
ATOM   1236  CD2 PHE C 126      37.874  30.223  62.548  1.00  0.00      RC0  C
ATOM   1237  CE1 PHE C 126      39.060  28.238  61.011  1.00  0.00      RC0  C
ATOM   1238  CE2 PHE C 126      38.142  30.451  61.204  1.00  0.00      RC0  C
ATOM   1239  CZ  PHE C 126      38.716  29.451  60.429  1.00  0.00      RC0  C
ATOM   1240  C   PHE C 126      38.719  28.956  66.869  1.00  0.00      RC0  C
ATOM   1241  O   PHE C 126      38.043  28.183  67.554  1.00  0.00      RC0  O
ATOM   1242  N   SER C 127      39.184  30.117  67.325  1.00  0.00      RC0  N
ATOM   1243  H   SER C 127      39.817  30.675  66.785  1.00  0.00      RC0  H
ATOM   1244  CA  SER C 127      39.047  30.475  68.732  1.00  0.00      RC0  C
ATOM   1245  CB  SER C 127      40.211  29.874  69.489  1.00  0.00      RC0  C
ATOM   1246  OG  SER C 127      40.360  28.550  69.005  1.00  0.00      RC0  O
ATOM   1247  HG  SER C 127      39.456  28.263  68.881  1.00  0.00      RC0  H
ATOM   1248  C   SER C 127      39.067  31.988  68.879  1.00  0.00      RC0  C
ATOM   1249  O   SER C 127      40.012  32.643  68.432  1.00  0.00      RC0  O
ATOM   1250  N   ASN C 128      38.022  32.531  69.504  1.00  0.00      RC0  N
ATOM   1251  H   ASN C 128      37.275  31.915  69.757  1.00  0.00      RC0  H
ATOM   1252  CA  ASN C 128      37.976  33.932  69.919  1.00  0.00      RC0  C
ATOM   1253  CB  ASN C 128      38.920  34.268  71.059  1.00  0.00      RC0  C
ATOM   1254  CG  ASN C 128      38.431  35.589  71.615  1.00  0.00      RC0  C
ATOM   1255  OD1 ASN C 128      37.443  36.149  71.159  1.00  0.00      RC0  O
ATOM   1256  ND2 ASN C 128      39.144  36.029  72.669  1.00  0.00      RC0  N
ATOM   1257 HD21 ASN C 128      39.959  35.541  72.989  1.00  0.00      RC0  H
ATOM   1258 HD22 ASN C 128      38.917  36.873  73.157  1.00  0.00      RC0  H
ATOM   1259  C   ASN C 128      38.218  34.866  68.733  1.00  0.00      RC0  C
ATOM   1260  O   ASN C 128      39.221  35.578  68.645  1.00  0.00      RC0  O
ATOM   1261  N   ASN C 129      37.253  34.852  67.817  1.00  0.00      RC0  N
ATOM   1262  H   ASN C 129      36.451  34.275  67.966  1.00  0.00      RC0  H
ATOM   1263  CA  ASN C 129      37.226  35.757  66.668  1.00  0.00      RC0  C
ATOM   1264  CB  ASN C 129      37.567  35.027  65.363  1.00  0.00      RC0  C
ATOM   1265  CG  ASN C 129      38.984  34.483  65.403  1.00  0.00      RC0  C
ATOM   1266  OD1 ASN C 129      39.972  35.214  65.373  1.00  0.00      RC0  O
ATOM   1267  ND2 ASN C 129      39.031  33.139  65.481  1.00  0.00      RC0  N
ATOM   1268 HD21 ASN C 129      38.188  32.602  65.445  1.00  0.00      RC0  H
ATOM   1269 HD22 ASN C 129      39.892  32.632  65.586  1.00  0.00      RC0  H
ATOM   1270  C   ASN C 129      35.844  36.398  66.585  1.00  0.00      RC0  C
ATOM   1271  O   ASN C 129      35.033  36.059  65.715  1.00  0.00      RC0  O
ATOM   1272  N   PRO C 130      35.544  37.334  67.492  1.00  0.00      RC0  N
ATOM   1273  CD  PRO C 130      36.404  37.863  68.539  1.00  0.00      RC0  C
ATOM   1274  CA  PRO C 130      34.193  37.922  67.519  1.00  0.00      RC0  C
ATOM   1275  CB  PRO C 130      34.262  38.880  68.710  1.00  0.00      RC0  C
ATOM   1276  CG  PRO C 130      35.419  38.380  69.573  1.00  0.00      RC0  C
ATOM   1277  C   PRO C 130      33.789  38.629  66.234  1.00  0.00      RC0  C
ATOM   1278  O   PRO C 130      32.614  38.575  65.851  1.00  0.00      RC0  O
ATOM   1279  N   ALA C 131      34.724  39.301  65.561  1.00  0.00      RC0  N
ATOM   1280  H   ALA C 131      35.682  39.228  65.829  1.00  0.00      RC0  H
ATOM   1281  CA  ALA C 131      34.359  40.121  64.409  1.00  0.00      RC0  C
ATOM   1282  CB  ALA C 131      35.422  41.139  64.069  1.00  0.00      RC0  C
ATOM   1283  C   ALA C 131      34.036  39.277  63.183  1.00  0.00      RC0  C
ATOM   1284  O   ALA C 131      33.279  39.719  62.310  1.00  0.00      RC0  O
ATOM   1285  N   LEU C 132      34.591  38.074  63.102  1.00  0.00      RC0  N
ATOM   1286  H   LEU C 132      35.024  37.668  63.902  1.00  0.00      RC0  H
ATOM   1287  CA  LEU C 132      34.488  37.259  61.899  1.00  0.00      RC0  C
ATOM   1288  CB  LEU C 132      35.467  36.097  62.085  1.00  0.00      RC0  C
ATOM   1289  CG  LEU C 132      35.730  35.205  60.878  1.00  0.00      RC0  C
ATOM   1290  CD1 LEU C 132      36.217  36.002  59.671  1.00  0.00      RC0  C
ATOM   1291  CD2 LEU C 132      36.706  34.084  61.241  1.00  0.00      RC0  C
ATOM   1292  C   LEU C 132      33.061  36.766  61.683  1.00  0.00      RC0  C
ATOM   1293  O   LEU C 132      32.349  36.438  62.636  1.00  0.00      RC0  O
ATOM   1294  CB  CYS C 133      30.324  37.191  59.775  1.00  0.00      RC0  C
ATOM   1295  SG  CYS C 133      30.070  38.533  60.959  1.00  0.00      RC0  S
ATOM   1296  N   CYS C 133      32.643  36.708  60.417  1.00  0.00      RC0  N
ATOM   1297  H   CYS C 133      33.197  37.031  59.644  1.00  0.00      RC0  H
ATOM   1298  CA  CYS C 133      31.360  36.114  60.069  1.00  0.00      RC0  C
ATOM   1299  C   CYS C 133      31.480  35.308  58.785  1.00  0.00      RC0  C
ATOM   1300  O   CYS C 133      32.390  35.501  57.974  1.00  0.00      RC0  O
ATOM   1301  N   ASN C 134      30.519  34.407  58.613  1.00  0.00      RC0  N
ATOM   1302  H   ASN C 134      29.931  34.163  59.391  1.00  0.00      RC0  H
ATOM   1303  CA  ASN C 134      30.319  33.541  57.460  1.00  0.00      RC0  C
ATOM   1304  CB  ASN C 134      30.413  34.253  56.100  1.00  0.00      RC0  C
ATOM   1305  CG  ASN C 134      29.340  35.321  55.982  1.00  0.00      RC0  C
ATOM   1306  OD1 ASN C 134      29.465  36.435  56.491  1.00  0.00      RC0  O
ATOM   1307  ND2 ASN C 134      28.259  34.929  55.282  1.00  0.00      RC0  N
ATOM   1308 HD21 ASN C 134      28.229  34.023  54.849  1.00  0.00      RC0  H
ATOM   1309 HD22 ASN C 134      27.467  35.536  55.196  1.00  0.00      RC0  H
ATOM   1310  C   ASN C 134      31.211  32.308  57.524  1.00  0.00      RC0  C
ATOM   1311  O   ASN C 134      31.007  31.386  56.740  1.00  0.00      RC0  O
ATOM   1312  N   VAL C 135      32.186  32.249  58.431  1.00  0.00      RC0  N
ATOM   1313  H   VAL C 135      32.240  32.970  59.117  1.00  0.00      RC0  H
ATOM   1314  CA  VAL C 135      32.983  31.035  58.546  1.00  0.00      RC0  C
ATOM   1315  CB  VAL C 135      34.370  31.335  59.107  1.00  0.00      RC0  C
ATOM   1316  CG1 VAL C 135      35.282  30.107  59.056  1.00  0.00      RC0  C
ATOM   1317  CG2 VAL C 135      34.981  32.476  58.291  1.00  0.00      RC0  C
ATOM   1318  C   VAL C 135      32.214  29.950  59.290  1.00  0.00      RC0  C
ATOM   1319  O   VAL C 135      32.480  28.757  59.099  1.00  0.00      RC0  O
ATOM   1320  N   GLU C 136      31.263  30.335  60.145  1.00  0.00      RC0  N
ATOM   1321  H   GLU C 136      30.972  31.293  60.189  1.00  0.00      RC0  H
ATOM   1322  CA  GLU C 136      30.500  29.345  60.898  1.00  0.00      RC0  C
ATOM   1323  CB  GLU C 136      29.598  30.024  61.945  1.00  0.00      RC0  C
ATOM   1324  CG  GLU C 136      28.419  30.865  61.432  1.00  0.00      RC0  C
ATOM   1325  CD  GLU C 136      28.910  31.916  60.460  1.00  0.00      RC0  C
ATOM   1326  OE1 GLU C 136      29.676  32.794  60.855  1.00  0.00      RC0  O
ATOM   1327  OE2 GLU C 136      28.610  31.797  59.278  1.00  0.00      RC0  O
ATOM   1328  C   GLU C 136      29.748  28.395  59.978  1.00  0.00      RC0  C
ATOM   1329  O   GLU C 136      29.589  27.213  60.303  1.00  0.00      RC0  O
ATOM   1330  N   SER C 137      29.281  28.891  58.829  1.00  0.00      RC0  N
ATOM   1331  H   SER C 137      29.367  29.873  58.647  1.00  0.00      RC0  H
ATOM   1332  CA  SER C 137      28.468  28.088  57.929  1.00  0.00      RC0  C
ATOM   1333  CB  SER C 137      27.898  29.080  56.911  1.00  0.00      RC0  C
ATOM   1334  OG  SER C 137      28.930  29.604  56.054  1.00  0.00      RC0  O
ATOM   1335  HG  SER C 137      29.396  30.313  56.499  1.00  0.00      RC0  H
ATOM   1336  C   SER C 137      29.250  26.957  57.277  1.00  0.00      RC0  C
ATOM   1337  O   SER C 137      28.647  25.958  56.875  1.00  0.00      RC0  O
ATOM   1338  N   ILE C 138      30.574  27.087  57.164  1.00  0.00      RC0  N
ATOM   1339  H   ILE C 138      31.027  27.818  57.675  1.00  0.00      RC0  H
ATOM   1340  CA  ILE C 138      31.359  26.142  56.380  1.00  0.00      RC0  C
ATOM   1341  CB  ILE C 138      32.820  26.602  56.372  1.00  0.00      RC0  C
ATOM   1342  CG2 ILE C 138      33.753  25.661  55.610  1.00  0.00      RC0  C
ATOM   1343  CG1 ILE C 138      32.869  28.007  55.780  1.00  0.00      RC0  C
ATOM   1344  CD1 ILE C 138      32.274  28.005  54.375  1.00  0.00      RC0  C
ATOM   1345  C   ILE C 138      31.190  24.728  56.914  1.00  0.00      RC0  C
ATOM   1346  O   ILE C 138      31.088  24.501  58.127  1.00  0.00      RC0  O
ATOM   1347  N   GLN C 139      31.168  23.764  55.994  1.00  0.00      RC0  N
ATOM   1348  H   GLN C 139      31.263  24.039  55.037  1.00  0.00      RC0  H
ATOM   1349  CA  GLN C 139      31.194  22.343  56.325  1.00  0.00      RC0  C
ATOM   1350  CB  GLN C 139      30.242  21.519  55.475  1.00  0.00      RC0  C
ATOM   1351  CG  GLN C 139      28.818  21.688  55.992  1.00  0.00      RC0  C
ATOM   1352  CD  GLN C 139      27.945  20.630  55.362  1.00  0.00      RC0  C
ATOM   1353  OE1 GLN C 139      28.116  19.428  55.583  1.00  0.00      RC0  O
ATOM   1354  NE2 GLN C 139      26.994  21.152  54.569  1.00  0.00      RC0  N
ATOM   1355 HE21 GLN C 139      26.972  22.150  54.451  1.00  0.00      RC0  H
ATOM   1356 HE22 GLN C 139      26.304  20.604  54.098  1.00  0.00      RC0  H
ATOM   1357  C   GLN C 139      32.634  21.867  56.172  1.00  0.00      RC0  C
ATOM   1358  O   GLN C 139      33.170  21.839  55.060  1.00  0.00      RC0  O
ATOM   1359  N   TRP C 140      33.259  21.491  57.287  1.00  0.00      RC0  N
ATOM   1360  H   TRP C 140      32.761  21.559  58.152  1.00  0.00      RC0  H
ATOM   1361  CA  TRP C 140      34.687  21.202  57.288  1.00  0.00      RC0  C
ATOM   1362  CB  TRP C 140      35.313  21.634  58.615  1.00  0.00      RC0  C
ATOM   1363  CG  TRP C 140      35.273  23.141  58.721  1.00  0.00      RC0  C
ATOM   1364  CD2 TRP C 140      36.322  24.071  58.383  1.00  0.00      RC0  C
ATOM   1365  CE2 TRP C 140      35.834  25.375  58.628  1.00  0.00      RC0  C
ATOM   1366  CE3 TRP C 140      37.613  23.896  57.899  1.00  0.00      RC0  C
ATOM   1367  CD1 TRP C 140      34.205  23.941  59.158  1.00  0.00      RC0  C
ATOM   1368  NE1 TRP C 140      34.530  25.260  59.103  1.00  0.00      RC0  N
ATOM   1369  HE1 TRP C 140      33.930  26.003  59.340  1.00  0.00      RC0  H
ATOM   1370  CZ2 TRP C 140      36.654  26.471  58.386  1.00  0.00      RC0  C
ATOM   1371  CZ3 TRP C 140      38.422  25.000  57.660  1.00  0.00      RC0  C
ATOM   1372  CH2 TRP C 140      37.943  26.282  57.904  1.00  0.00      RC0  C
ATOM   1373  C   TRP C 140      35.018  19.751  56.968  1.00  0.00      RC0  C
ATOM   1374  O   TRP C 140      36.149  19.471  56.558  1.00  0.00      RC0  O
ATOM   1375  N   ARG C 141      34.073  18.825  57.132  1.00  0.00      RC0  N
ATOM   1376  H   ARG C 141      33.167  19.129  57.418  1.00  0.00      RC0  H
ATOM   1377  CA  ARG C 141      34.352  17.438  56.785  1.00  0.00      RC0  C
ATOM   1378  CB  ARG C 141      33.163  16.560  57.177  1.00  0.00      RC0  C
ATOM   1379  CG  ARG C 141      32.586  16.873  58.559  1.00  0.00      RC0  C
ATOM   1380  CD  ARG C 141      31.348  16.030  58.880  1.00  0.00      RC0  C
ATOM   1381  NE  ARG C 141      30.272  16.270  57.914  1.00  0.00      RC0  N
ATOM   1382  HE  ARG C 141      30.103  17.226  57.648  1.00  0.00      RC0  H
ATOM   1383  CZ  ARG C 141      29.510  15.219  57.484  1.00  0.00      RC0  C
ATOM   1384  NH1 ARG C 141      29.779  13.975  57.948  1.00  0.00      RC0  N
ATOM   1385 HH11 ARG C 141      29.260  13.163  57.663  1.00  0.00      RC0  H
ATOM   1386 HH12 ARG C 141      30.518  13.809  58.608  1.00  0.00      RC0  H
ATOM   1387  NH2 ARG C 141      28.505  15.445  56.606  1.00  0.00      RC0  N
ATOM   1388 HH21 ARG C 141      27.916  14.711  56.251  1.00  0.00      RC0  H
ATOM   1389 HH22 ARG C 141      28.299  16.371  56.265  1.00  0.00      RC0  H
ATOM   1390  C   ARG C 141      34.602  17.255  55.294  1.00  0.00      RC0  C
ATOM   1391  O   ARG C 141      35.114  16.204  54.892  1.00  0.00      RC0  O
ATOM   1392  N   ASP C 142      34.261  18.248  54.469  1.00  0.00      RC0  N
ATOM   1393  H   ASP C 142      33.862  19.100  54.804  1.00  0.00      RC0  H
ATOM   1394  CA  ASP C 142      34.622  18.213  53.057  1.00  0.00      RC0  C
ATOM   1395  CB  ASP C 142      33.658  19.048  52.193  1.00  0.00      RC0  C
ATOM   1396  CG  ASP C 142      33.782  18.742  50.696  1.00  0.00      RC0  C
ATOM   1397  OD1 ASP C 142      34.808  19.024  50.089  1.00  0.00      RC0  O
ATOM   1398  OD2 ASP C 142      32.827  18.242  50.108  1.00  0.00      RC0  O
ATOM   1399  C   ASP C 142      36.054  18.680  52.830  1.00  0.00      RC0  C
ATOM   1400  O   ASP C 142      36.729  18.180  51.923  1.00  0.00      RC0  O
ATOM   1401  N   ILE C 143      36.531  19.630  53.637  1.00  0.00      RC0  N
ATOM   1402  H   ILE C 143      36.012  19.929  54.435  1.00  0.00      RC0  H
ATOM   1403  CA  ILE C 143      37.878  20.160  53.461  1.00  0.00      RC0  C
ATOM   1404  CB  ILE C 143      37.938  21.591  54.000  1.00  0.00      RC0  C
ATOM   1405  CG2 ILE C 143      39.287  22.252  53.714  1.00  0.00      RC0  C
ATOM   1406  CG1 ILE C 143      36.776  22.413  53.445  1.00  0.00      RC0  C
ATOM   1407  CD1 ILE C 143      36.757  23.831  54.013  1.00  0.00      RC0  C
ATOM   1408  C   ILE C 143      38.915  19.270  54.140  1.00  0.00      RC0  C
ATOM   1409  O   ILE C 143      40.038  19.131  53.643  1.00  0.00      RC0  O
ATOM   1410  N   VAL C 144      38.567  18.659  55.266  1.00  0.00      RC0  N
ATOM   1411  H   VAL C 144      37.620  18.701  55.576  1.00  0.00      RC0  H
ATOM   1412  CA  VAL C 144      39.526  17.958  56.098  1.00  0.00      RC0  C
ATOM   1413  CB  VAL C 144      39.316  18.322  57.579  1.00  0.00      RC0  C
ATOM   1414  CG1 VAL C 144      40.480  17.905  58.487  1.00  0.00      RC0  C
ATOM   1415  CG2 VAL C 144      39.113  19.835  57.694  1.00  0.00      RC0  C
ATOM   1416  C   VAL C 144      39.476  16.466  55.786  1.00  0.00      RC0  C
ATOM   1417  O   VAL C 144      38.549  15.972  55.148  1.00  0.00      RC0  O
ATOM   1418  N   SER C 145      40.498  15.739  56.230  1.00  0.00      RC0  N
ATOM   1419  H   SER C 145      41.282  16.168  56.679  1.00  0.00      RC0  H
ATOM   1420  CA  SER C 145      40.524  14.286  56.145  1.00  0.00      RC0  C
ATOM   1421  CB  SER C 145      41.924  13.818  55.735  1.00  0.00      RC0  C
ATOM   1422  OG  SER C 145      41.820  12.526  55.127  1.00  0.00      RC0  O
ATOM   1423  HG  SER C 145      42.378  11.955  55.664  1.00  0.00      RC0  H
ATOM   1424  C   SER C 145      39.956  13.675  57.420  1.00  0.00      RC0  C
ATOM   1425  O   SER C 145      40.227  14.154  58.525  1.00  0.00      RC0  O
ATOM   1426  N   SER C 146      39.182  12.597  57.258  1.00  0.00      RC0  N
ATOM   1427  H   SER C 146      39.162  12.126  56.378  1.00  0.00      RC0  H
ATOM   1428  CA  SER C 146      38.468  11.999  58.382  1.00  0.00      RC0  C
ATOM   1429  CB  SER C 146      37.674  10.901  57.707  1.00  0.00      RC0  C
ATOM   1430  OG  SER C 146      37.454  11.339  56.350  1.00  0.00      RC0  O
ATOM   1431  HG  SER C 146      37.382  10.532  55.850  1.00  0.00      RC0  H
ATOM   1432  C   SER C 146      39.396  11.559  59.508  1.00  0.00      RC0  C
ATOM   1433  O   SER C 146      38.934  11.391  60.643  1.00  0.00      RC0  O
ATOM   1434  N   ASP C 147      40.688  11.369  59.230  1.00  0.00      RC0  N
ATOM   1435  H   ASP C 147      41.053  11.504  58.307  1.00  0.00      RC0  H
ATOM   1436  CA  ASP C 147      41.606  10.922  60.273  1.00  0.00      RC0  C
ATOM   1437  CB  ASP C 147      42.984  10.651  59.664  1.00  0.00      RC0  C
ATOM   1438  CG  ASP C 147      42.815  10.333  58.192  1.00  0.00      RC0  C
ATOM   1439  OD1 ASP C 147      42.523   9.191  57.854  1.00  0.00      RC0  O
ATOM   1440  OD2 ASP C 147      42.910  11.253  57.383  1.00  0.00      RC0  O
ATOM   1441  C   ASP C 147      41.714  11.934  61.406  1.00  0.00      RC0  C
ATOM   1442  O   ASP C 147      41.908  11.547  62.565  1.00  0.00      RC0  O
ATOM   1443  N   PHE C 148      41.588  13.224  61.100  1.00  0.00      RC0  N
ATOM   1444  H   PHE C 148      41.324  13.467  60.163  1.00  0.00      RC0  H
ATOM   1445  CA  PHE C 148      41.876  14.283  62.057  1.00  0.00      RC0  C
ATOM   1446  CB  PHE C 148      42.753  15.354  61.407  1.00  0.00      RC0  C
ATOM   1447  CG  PHE C 148      43.832  14.711  60.570  1.00  0.00      RC0  C
ATOM   1448  CD1 PHE C 148      43.715  14.698  59.185  1.00  0.00      RC0  C
ATOM   1449  CD2 PHE C 148      44.937  14.130  61.182  1.00  0.00      RC0  C
ATOM   1450  CE1 PHE C 148      44.694  14.088  58.411  1.00  0.00      RC0  C
ATOM   1451  CE2 PHE C 148      45.918  13.523  60.406  1.00  0.00      RC0  C
ATOM   1452  CZ  PHE C 148      45.793  13.495  59.022  1.00  0.00      RC0  C
ATOM   1453  C   PHE C 148      40.631  14.953  62.618  1.00  0.00      RC0  C
ATOM   1454  O   PHE C 148      40.756  15.822  63.488  1.00  0.00      RC0  O
ATOM   1455  N   LEU C 149      39.437  14.572  62.160  1.00  0.00      RC0  N
ATOM   1456  H   LEU C 149      39.383  13.792  61.535  1.00  0.00      RC0  H
ATOM   1457  CA  LEU C 149      38.211  15.163  62.686  1.00  0.00      RC0  C
ATOM   1458  CB  LEU C 149      36.997  14.560  61.975  1.00  0.00      RC0  C
ATOM   1459  CG  LEU C 149      36.452  15.322  60.762  1.00  0.00      RC0  C
ATOM   1460  CD1 LEU C 149      37.488  15.580  59.669  1.00  0.00      RC0  C
ATOM   1461  CD2 LEU C 149      35.227  14.606  60.196  1.00  0.00      RC0  C
ATOM   1462  C   LEU C 149      38.049  14.947  64.184  1.00  0.00      RC0  C
ATOM   1463  O   LEU C 149      37.166  15.565  64.789  1.00  0.00      RC0  O
ATOM   1464  N   SER C 150      38.914  14.136  64.775  1.00  0.00      RC0  N
ATOM   1465  H   SER C 150      39.597  13.641  64.247  1.00  0.00      RC0  H
ATOM   1466  CA  SER C 150      38.872  13.910  66.208  1.00  0.00      RC0  C
ATOM   1467  CB  SER C 150      39.463  12.519  66.315  1.00  0.00      RC0  C
ATOM   1468  OG  SER C 150      39.420  11.993  64.978  1.00  0.00      RC0  O
ATOM   1469  HG  SER C 150      39.933  11.192  64.964  1.00  0.00      RC0  H
ATOM   1470  C   SER C 150      39.670  15.022  66.875  1.00  0.00      RC0  C
ATOM   1471  O   SER C 150      39.362  15.444  67.988  1.00  0.00      RC0  O
ATOM   1472  N   ASN C 151      40.700  15.531  66.212  1.00  0.00      RC0  N
ATOM   1473  H   ASN C 151      40.851  15.292  65.256  1.00  0.00      RC0  H
ATOM   1474  CA  ASN C 151      41.535  16.578  66.814  1.00  0.00      RC0  C
ATOM   1475  CB  ASN C 151      43.022  16.318  66.612  1.00  0.00      RC0  C
ATOM   1476  CG  ASN C 151      43.780  16.936  67.772  1.00  0.00      RC0  C
ATOM   1477  OD1 ASN C 151      43.291  17.760  68.537  1.00  0.00      RC0  O
ATOM   1478  ND2 ASN C 151      45.019  16.427  67.903  1.00  0.00      RC0  N
ATOM   1479 HD21 ASN C 151      45.376  15.760  67.249  1.00  0.00      RC0  H
ATOM   1480 HD22 ASN C 151      45.595  16.713  68.668  1.00  0.00      RC0  H
ATOM   1481  C   ASN C 151      41.188  18.010  66.412  1.00  0.00      RC0  C
ATOM   1482  O   ASN C 151      42.034  18.897  66.488  1.00  0.00      RC0  O
ATOM   1483  N   MET C 152      39.931  18.247  66.068  1.00  0.00      RC0  N
ATOM   1484  H   MET C 152      39.225  17.564  66.255  1.00  0.00      RC0  H
ATOM   1485  CA  MET C 152      39.508  19.537  65.541  1.00  0.00      RC0  C
ATOM   1486  CB  MET C 152      38.686  19.322  64.273  1.00  0.00      RC0  C
ATOM   1487  CG  MET C 152      38.333  20.629  63.569  1.00  0.00      RC0  C
ATOM   1488  SD  MET C 152      37.333  20.347  62.104  1.00  0.00      RC0  S
ATOM   1489  CE  MET C 152      38.343  19.030  61.419  1.00  0.00      RC0  C
ATOM   1490  C   MET C 152      38.726  20.358  66.555  1.00  0.00      RC0  C
ATOM   1491  O   MET C 152      37.736  19.895  67.116  1.00  0.00      RC0  O
ATOM   1492  N   SER C 153      39.184  21.581  66.793  1.00  0.00      RC0  N
ATOM   1493  H   SER C 153      39.977  21.975  66.320  1.00  0.00      RC0  H
ATOM   1494  CA  SER C 153      38.500  22.482  67.712  1.00  0.00      RC0  C
ATOM   1495  CB  SER C 153      39.567  22.618  68.759  1.00  0.00      RC0  C
ATOM   1496  OG  SER C 153      40.775  22.343  68.044  1.00  0.00      RC0  O
ATOM   1497  HG  SER C 153      41.294  21.706  68.534  1.00  0.00      RC0  H
ATOM   1498  C   SER C 153      37.924  23.629  66.896  1.00  0.00      RC0  C
ATOM   1499  O   SER C 153      38.612  24.183  66.037  1.00  0.00      RC0  O
ATOM   1500  N   MET C 154      36.656  23.967  67.131  1.00  0.00      RC0  N
ATOM   1501  H   MET C 154      36.086  23.531  67.831  1.00  0.00      RC0  H
ATOM   1502  CA  MET C 154      35.988  24.978  66.309  1.00  0.00      RC0  C
ATOM   1503  CB  MET C 154      35.300  24.377  65.073  1.00  0.00      RC0  C
ATOM   1504  CG  MET C 154      36.163  23.615  64.066  1.00  0.00      RC0  C
ATOM   1505  SD  MET C 154      37.395  24.642  63.258  1.00  0.00      RC0  S
ATOM   1506  CE  MET C 154      36.273  25.509  62.160  1.00  0.00      RC0  C
ATOM   1507  C   MET C 154      34.861  25.582  67.145  1.00  0.00      RC0  C
ATOM   1508  O   MET C 154      33.791  24.976  67.260  1.00  0.00      RC0  O
ATOM   1509  N   ASP C 155      35.093  26.767  67.710  1.00  0.00      RC0  N
ATOM   1510  H   ASP C 155      35.976  27.242  67.679  1.00  0.00      RC0  H
ATOM   1511  CA  ASP C 155      34.044  27.506  68.408  1.00  0.00      RC0  C
ATOM   1512  CB  ASP C 155      34.466  27.554  69.894  1.00  0.00      RC0  C
ATOM   1513  CG  ASP C 155      35.968  27.270  70.095  1.00  0.00      RC0  C
ATOM   1514  OD1 ASP C 155      36.385  26.111  70.093  1.00  0.00      RC0  O
ATOM   1515  OD2 ASP C 155      36.752  28.195  70.296  1.00  0.00      RC0  O
ATOM   1516  C   ASP C 155      33.913  28.896  67.797  1.00  0.00      RC0  C
ATOM   1517  O   ASP C 155      34.875  29.670  67.784  1.00  0.00      RC0  O
ATOM   1518  N   PHE C 156      32.720  29.198  67.286  1.00  0.00      RC0  N
ATOM   1519  H   PHE C 156      31.952  28.572  67.422  1.00  0.00      RC0  H
ATOM   1520  CA  PHE C 156      32.403  30.477  66.663  1.00  0.00      RC0  C
ATOM   1521  CB  PHE C 156      31.787  30.290  65.279  1.00  0.00      RC0  C
ATOM   1522  CG  PHE C 156      32.770  29.711  64.296  1.00  0.00      RC0  C
ATOM   1523  CD1 PHE C 156      33.638  30.556  63.617  1.00  0.00      RC0  C
ATOM   1524  CD2 PHE C 156      32.789  28.343  64.055  1.00  0.00      RC0  C
ATOM   1525  CE1 PHE C 156      34.506  30.032  62.669  1.00  0.00      RC0  C
ATOM   1526  CE2 PHE C 156      33.658  27.821  63.107  1.00  0.00      RC0  C
ATOM   1527  CZ  PHE C 156      34.507  28.668  62.405  1.00  0.00      RC0  C
ATOM   1528  C   PHE C 156      31.358  31.191  67.507  1.00  0.00      RC0  C
ATOM   1529  O   PHE C 156      30.350  30.586  67.886  1.00  0.00      RC0  O
ATOM   1530  N   GLN C 157      31.584  32.474  67.787  1.00  0.00      RC0  N
ATOM   1531  H   GLN C 157      32.407  32.954  67.482  1.00  0.00      RC0  H
ATOM   1532  CA  GLN C 157      30.611  33.264  68.542  1.00  0.00      RC0  C
ATOM   1533  CB  GLN C 157      30.863  33.208  70.052  1.00  0.00      RC0  C
ATOM   1534  CG  GLN C 157      30.570  31.897  70.779  1.00  0.00      RC0  C
ATOM   1535  CD  GLN C 157      30.928  32.084  72.235  1.00  0.00      RC0  C
ATOM   1536  OE1 GLN C 157      30.802  33.168  72.796  1.00  0.00      RC0  O
ATOM   1537  NE2 GLN C 157      31.404  30.968  72.814  1.00  0.00      RC0  N
ATOM   1538 HE21 GLN C 157      31.481  30.120  72.288  1.00  0.00      RC0  H
ATOM   1539 HE22 GLN C 157      31.692  30.954  73.771  1.00  0.00      RC0  H
ATOM   1540  C   GLN C 157      30.778  34.729  68.165  1.00  0.00      RC0  C
ATOM   1541  O   GLN C 157      31.760  35.364  68.562  1.00  0.00      RC0  O
ATOM   1542  N   ASN C 158      29.816  35.264  67.411  1.00  0.00      RC0  N
ATOM   1543  H   ASN C 158      29.000  34.732  67.185  1.00  0.00      RC0  H
ATOM   1544  CA  ASN C 158      29.805  36.667  67.005  1.00  0.00      RC0  C
ATOM   1545  CB  ASN C 158      29.669  36.788  65.489  1.00  0.00      RC0  C
ATOM   1546  CG  ASN C 158      29.853  38.231  65.073  1.00  0.00      RC0  C
ATOM   1547  OD1 ASN C 158      29.408  39.169  65.732  1.00  0.00      RC0  O
ATOM   1548  ND2 ASN C 158      30.535  38.353  63.922  1.00  0.00      RC0  N
ATOM   1549 HD21 ASN C 158      30.923  37.539  63.475  1.00  0.00      RC0  H
ATOM   1550 HD22 ASN C 158      30.769  39.207  63.458  1.00  0.00      RC0  H
ATOM   1551  C   ASN C 158      28.648  37.358  67.719  1.00  0.00      RC0  C
ATOM   1552  O   ASN C 158      27.479  37.052  67.456  1.00  0.00      RC0  O
ATOM   1553  N   HIS C 159      28.977  38.290  68.616  1.00  0.00      RC0  N
ATOM   1554  H   HIS C 159      29.938  38.559  68.645  1.00  0.00      RC0  H
ATOM   1555  CA  HIS C 159      27.947  39.037  69.330  1.00  0.00      RC0  C
ATOM   1556  CB  HIS C 159      28.585  39.630  70.586  1.00  0.00      RC0  C
ATOM   1557  CG  HIS C 159      27.574  40.101  71.608  1.00  0.00      RC0  C
ATOM   1558  ND1 HIS C 159      26.322  40.527  71.355  1.00  0.00      RC0  N
ATOM   1559  HD1 HIS C 159      25.870  40.585  70.479  1.00  0.00      RC0  H
ATOM   1560  CD2 HIS C 159      27.798  40.183  72.984  1.00  0.00      RC0  C
ATOM   1561  NE2 HIS C 159      26.674  40.662  73.559  1.00  0.00      RC0  N
ATOM   1562  CE1 HIS C 159      25.760  40.874  72.556  1.00  0.00      RC0  C
ATOM   1563  C   HIS C 159      27.336  40.137  68.471  1.00  0.00      RC0  C
ATOM   1564  O   HIS C 159      26.141  40.427  68.604  1.00  0.00      RC0  O
ATOM   1565  N   LEU C 160      28.127  40.757  67.592  1.00  0.00      RC0  N
ATOM   1566  H   LEU C 160      28.985  40.327  67.311  1.00  0.00      RC0  H
ATOM   1567  CA  LEU C 160      27.623  41.871  66.795  1.00  0.00      RC0  C
ATOM   1568  CB  LEU C 160      28.827  42.559  66.158  1.00  0.00      RC0  C
ATOM   1569  CG  LEU C 160      29.926  42.901  67.169  1.00  0.00      RC0  C
ATOM   1570  CD1 LEU C 160      31.228  43.306  66.476  1.00  0.00      RC0  C
ATOM   1571  CD2 LEU C 160      29.465  43.941  68.192  1.00  0.00      RC0  C
ATOM   1572  C   LEU C 160      26.584  41.406  65.784  1.00  0.00      RC0  C
ATOM   1573  O   LEU C 160      25.558  42.069  65.595  1.00  0.00      RC0  O
ATOM   1574  N   GLY C 161      26.826  40.274  65.128  1.00  0.00      RC0  N
ATOM   1575  H   GLY C 161      27.673  39.781  65.320  1.00  0.00      RC0  H
ATOM   1576  CA  GLY C 161      25.911  39.801  64.102  1.00  0.00      RC0  C
ATOM   1577  C   GLY C 161      25.791  40.742  62.926  1.00  0.00      RC0  C
ATOM   1578  O   GLY C 161      24.725  40.819  62.306  1.00  0.00      RC0  O
ATOM   1579  N   SER C 162      26.869  41.456  62.596  1.00  0.00      RC0  N
ATOM   1580  H   SER C 162      27.737  41.355  63.080  1.00  0.00      RC0  H
ATOM   1581  CA  SER C 162      26.787  42.525  61.609  1.00  0.00      RC0  C
ATOM   1582  CB  SER C 162      27.971  43.399  61.924  1.00  0.00      RC0  C
ATOM   1583  OG  SER C 162      28.127  43.248  63.334  1.00  0.00      RC0  O
ATOM   1584  HG  SER C 162      27.288  43.502  63.710  1.00  0.00      RC0  H
ATOM   1585  C   SER C 162      26.719  41.993  60.182  1.00  0.00      RC0  C
ATOM   1586  O   SER C 162      26.077  42.610  59.329  1.00  0.00      RC0  O
ATOM   1587  SG  CYS C 163      30.084  40.101  59.661  1.00  0.00      RC0  S
ATOM   1588  CB  CYS C 163      28.812  39.588  58.478  1.00  0.00      RC0  C
ATOM   1589  N   CYS C 163      27.357  40.865  59.894  1.00  0.00      RC0  N
ATOM   1590  H   CYS C 163      27.711  40.261  60.605  1.00  0.00      RC0  H
ATOM   1591  CA  CYS C 163      27.621  40.532  58.505  1.00  0.00      RC0  C
ATOM   1592  C   CYS C 163      26.387  39.945  57.816  1.00  0.00      RC0  C
ATOM   1593  O   CYS C 163      25.371  39.621  58.440  1.00  0.00      RC0  O
ATOM   1594  N   GLN C 164      26.519  39.783  56.498  1.00  0.00      RC0  N
ATOM   1595  H   GLN C 164      27.442  39.784  56.118  1.00  0.00      RC0  H
ATOM   1596  CA  GLN C 164      25.433  39.426  55.595  1.00  0.00      RC0  C
ATOM   1597  CB  GLN C 164      25.770  39.890  54.181  1.00  0.00      RC0  C
ATOM   1598  CG  GLN C 164      26.178  41.362  54.136  1.00  0.00      RC0  C
ATOM   1599  CD  GLN C 164      26.524  41.728  52.711  1.00  0.00      RC0  C
ATOM   1600  OE1 GLN C 164      25.726  41.565  51.797  1.00  0.00      RC0  O
ATOM   1601  NE2 GLN C 164      27.767  42.223  52.568  1.00  0.00      RC0  N
ATOM   1602 HE21 GLN C 164      28.378  42.340  53.352  1.00  0.00      RC0  H
ATOM   1603 HE22 GLN C 164      28.113  42.486  51.667  1.00  0.00      RC0  H
ATOM   1604  C   GLN C 164      25.185  37.918  55.611  1.00  0.00      RC0  C
ATOM   1605  O   GLN C 164      26.012  37.126  56.070  1.00  0.00      RC0  O
ATOM   1606  N   LYS C 165      24.022  37.528  55.094  1.00  0.00      RC0  N
ATOM   1607  H   LYS C 165      23.511  38.202  54.565  1.00  0.00      RC0  H
ATOM   1608  CA  LYS C 165      23.676  36.123  54.944  1.00  0.00      RC0  C
ATOM   1609  CB  LYS C 165      22.160  35.953  54.938  1.00  0.00      RC0  C
ATOM   1610  CG  LYS C 165      21.660  36.624  56.220  1.00  0.00      RC0  C
ATOM   1611  CD  LYS C 165      20.204  36.360  56.591  1.00  0.00      RC0  C
ATOM   1612  CE  LYS C 165      19.826  37.106  57.875  1.00  0.00      RC0  C
ATOM   1613  NZ  LYS C 165      20.777  36.775  58.950  1.00  0.00      RC0  N
ATOM   1614  HZ1 LYS C 165      20.452  37.201  59.842  1.00  0.00      RC0  H
ATOM   1615  HZ2 LYS C 165      20.838  35.744  59.064  1.00  0.00      RC0  H
ATOM   1616  HZ3 LYS C 165      21.720  37.155  58.726  1.00  0.00      RC0  H
ATOM   1617  C   LYS C 165      24.422  35.509  53.761  1.00  0.00      RC0  C
ATOM   1618  O   LYS C 165      24.892  36.206  52.857  1.00  0.00      RC0  O
ATOM   1619  CB  CYS C 166      25.526  32.052  53.065  1.00  0.00      RC0  C
ATOM   1620  SG  CYS C 166      27.074  31.988  53.998  1.00  0.00      RC0  S
ATOM   1621  N   CYS C 166      24.522  34.182  53.773  1.00  0.00      RC0  N
ATOM   1622  H   CYS C 166      24.066  33.636  54.471  1.00  0.00      RC0  H
ATOM   1623  CA  CYS C 166      25.097  33.460  52.646  1.00  0.00      RC0  C
ATOM   1624  C   CYS C 166      24.085  33.367  51.512  1.00  0.00      RC0  C
ATOM   1625  O   CYS C 166      22.897  33.118  51.737  1.00  0.00      RC0  O
ATOM   1626  N   ASP C 167      24.566  33.575  50.288  1.00  0.00      RC0  N
ATOM   1627  H   ASP C 167      25.544  33.724  50.157  1.00  0.00      RC0  H
ATOM   1628  CA  ASP C 167      23.727  33.582  49.097  1.00  0.00      RC0  C
ATOM   1629  CB  ASP C 167      24.654  33.737  47.895  1.00  0.00      RC0  C
ATOM   1630  CG  ASP C 167      23.836  34.124  46.697  1.00  0.00      RC0  C
ATOM   1631  OD1 ASP C 167      23.463  33.241  45.937  1.00  0.00      RC0  O
ATOM   1632  OD2 ASP C 167      23.540  35.304  46.547  1.00  0.00      RC0  O
ATOM   1633  C   ASP C 167      22.875  32.318  49.027  1.00  0.00      RC0  C
ATOM   1634  O   ASP C 167      23.310  31.255  49.491  1.00  0.00      RC0  O
ATOM   1635  N   PRO C 168      21.662  32.383  48.468  1.00  0.00      RC0  N
ATOM   1636  CD  PRO C 168      20.918  33.579  48.088  1.00  0.00      RC0  C
ATOM   1637  CA  PRO C 168      20.885  31.145  48.290  1.00  0.00      RC0  C
ATOM   1638  CB  PRO C 168      19.590  31.651  47.647  1.00  0.00      RC0  C
ATOM   1639  CG  PRO C 168      19.469  33.113  48.074  1.00  0.00      RC0  C
ATOM   1640  C   PRO C 168      21.595  30.117  47.429  1.00  0.00      RC0  C
ATOM   1641  O   PRO C 168      21.451  28.912  47.669  1.00  0.00      RC0  O
ATOM   1642  N   SER C 169      22.356  30.562  46.428  1.00  0.00      RC0  N
ATOM   1643  H   SER C 169      22.469  31.540  46.240  1.00  0.00      RC0  H
ATOM   1644  CA  SER C 169      23.073  29.629  45.566  1.00  0.00      RC0  C
ATOM   1645  CB  SER C 169      23.740  30.449  44.476  1.00  0.00      RC0  C
ATOM   1646  OG  SER C 169      22.763  31.396  44.025  1.00  0.00      RC0  O
ATOM   1647  HG  SER C 169      23.024  32.236  44.407  1.00  0.00      RC0  H
ATOM   1648  C   SER C 169      23.981  28.707  46.365  1.00  0.00      RC0  C
ATOM   1649  O   SER C 169      24.161  27.540  45.996  1.00  0.00      RC0  O
ATOM   1650  CB  CYS C 170      25.995  29.261  49.390  1.00  0.00      RC0  C
ATOM   1651  SG  CYS C 170      26.810  30.810  48.924  1.00  0.00      RC0  S
ATOM   1652  N   CYS C 170      24.556  29.204  47.453  1.00  0.00      RC0  N
ATOM   1653  H   CYS C 170      24.279  30.096  47.813  1.00  0.00      RC0  H
ATOM   1654  CA  CYS C 170      25.496  28.410  48.223  1.00  0.00      RC0  C
ATOM   1655  C   CYS C 170      24.810  27.150  48.751  1.00  0.00      RC0  C
ATOM   1656  O   CYS C 170      23.627  27.192  49.109  1.00  0.00      RC0  O
ATOM   1657  N   PRO C 171      25.517  26.019  48.822  1.00  0.00      RC0  N
ATOM   1658  CD  PRO C 171      26.902  25.842  48.396  1.00  0.00      RC0  C
ATOM   1659  CA  PRO C 171      24.879  24.771  49.265  1.00  0.00      RC0  C
ATOM   1660  CB  PRO C 171      25.799  23.727  48.628  1.00  0.00      RC0  C
ATOM   1661  CG  PRO C 171      27.189  24.366  48.645  1.00  0.00      RC0  C
ATOM   1662  C   PRO C 171      24.822  24.681  50.784  1.00  0.00      RC0  C
ATOM   1663  O   PRO C 171      25.814  24.931  51.472  1.00  0.00      RC0  O
ATOM   1664  N   ASN C 172      23.651  24.307  51.303  1.00  0.00      RC0  N
ATOM   1665  H   ASN C 172      22.885  24.167  50.676  1.00  0.00      RC0  H
ATOM   1666  CA  ASN C 172      23.434  24.168  52.743  1.00  0.00      RC0  C
ATOM   1667  CB  ASN C 172      24.204  22.974  53.330  1.00  0.00      RC0  C
ATOM   1668  CG  ASN C 172      23.643  22.546  54.679  1.00  0.00      RC0  C
ATOM   1669  OD1 ASN C 172      22.703  21.763  54.742  1.00  0.00      RC0  O
ATOM   1670  ND2 ASN C 172      24.325  22.999  55.745  1.00  0.00      RC0  N
ATOM   1671 HD21 ASN C 172      24.962  23.768  55.617  1.00  0.00      RC0  H
ATOM   1672 HD22 ASN C 172      24.194  22.665  56.677  1.00  0.00      RC0  H
ATOM   1673  C   ASN C 172      23.792  25.449  53.491  1.00  0.00      RC0  C
ATOM   1674  O   ASN C 172      24.189  25.412  54.659  1.00  0.00      RC0  O
ATOM   1675  N   GLY C 173      23.648  26.593  52.826  1.00  0.00      RC0  N
ATOM   1676  H   GLY C 173      23.338  26.594  51.876  1.00  0.00      RC0  H
ATOM   1677  CA  GLY C 173      23.954  27.867  53.453  1.00  0.00      RC0  C
ATOM   1678  C   GLY C 173      25.408  28.036  53.831  1.00  0.00      RC0  C
ATOM   1679  O   GLY C 173      25.707  28.754  54.791  1.00  0.00      RC0  O
ATOM   1680  N   SER C 174      26.323  27.407  53.096  1.00  0.00      RC0  N
ATOM   1681  H   SER C 174      26.070  26.875  52.291  1.00  0.00      RC0  H
ATOM   1682  CA  SER C 174      27.748  27.434  53.411  1.00  0.00      RC0  C
ATOM   1683  CB  SER C 174      28.263  25.995  53.399  1.00  0.00      RC0  C
ATOM   1684  OG  SER C 174      27.200  25.121  53.808  1.00  0.00      RC0  O
ATOM   1685  HG  SER C 174      26.623  25.066  53.060  1.00  0.00      RC0  H
ATOM   1686  C   SER C 174      28.464  28.395  52.469  1.00  0.00      RC0  C
ATOM   1687  O   SER C 174      28.402  28.233  51.247  1.00  0.00      RC0  O
ATOM   1688  SG  CYS C 175      28.444  32.714  52.677  1.00  0.00      RC0  S
ATOM   1689  CB  CYS C 175      28.983  31.346  51.606  1.00  0.00      RC0  C
ATOM   1690  N   CYS C 175      29.160  29.377  53.039  1.00  0.00      RC0  N
ATOM   1691  H   CYS C 175      29.184  29.546  54.034  1.00  0.00      RC0  H
ATOM   1692  CA  CYS C 175      29.931  30.323  52.245  1.00  0.00      RC0  C
ATOM   1693  C   CYS C 175      30.915  31.029  53.164  1.00  0.00      RC0  C
ATOM   1694  O   CYS C 175      30.748  31.036  54.385  1.00  0.00      RC0  O
ATOM   1695  N   TRP C 176      31.951  31.618  52.564  1.00  0.00      RC0  N
ATOM   1696  H   TRP C 176      32.033  31.610  51.571  1.00  0.00      RC0  H
ATOM   1697  CA  TRP C 176      32.959  32.352  53.319  1.00  0.00      RC0  C
ATOM   1698  CB  TRP C 176      34.356  32.085  52.762  1.00  0.00      RC0  C
ATOM   1699  CG  TRP C 176      34.714  30.620  52.739  1.00  0.00      RC0  C
ATOM   1700  CD2 TRP C 176      35.542  29.912  53.682  1.00  0.00      RC0  C
ATOM   1701  CE2 TRP C 176      35.651  28.577  53.234  1.00  0.00      RC0  C
ATOM   1702  CE3 TRP C 176      36.186  30.307  54.847  1.00  0.00      RC0  C
ATOM   1703  CD1 TRP C 176      34.363  29.667  51.770  1.00  0.00      RC0  C
ATOM   1704  NE1 TRP C 176      34.917  28.459  52.059  1.00  0.00      RC0  N
ATOM   1705  HE1 TRP C 176      34.841  27.639  51.530  1.00  0.00      RC0  H
ATOM   1706  CZ2 TRP C 176      36.412  27.670  53.960  1.00  0.00      RC0  C
ATOM   1707  CZ3 TRP C 176      36.941  29.389  55.565  1.00  0.00      RC0  C
ATOM   1708  CH2 TRP C 176      37.055  28.077  55.122  1.00  0.00      RC0  C
ATOM   1709  C   TRP C 176      32.747  33.859  53.288  1.00  0.00      RC0  C
ATOM   1710  O   TRP C 176      33.420  34.576  54.037  1.00  0.00      RC0  O
ATOM   1711  N   GLY C 177      31.852  34.352  52.448  1.00  0.00      RC0  N
ATOM   1712  H   GLY C 177      31.215  33.789  51.920  1.00  0.00      RC0  H
ATOM   1713  CA  GLY C 177      31.652  35.778  52.336  1.00  0.00      RC0  C
ATOM   1714  C   GLY C 177      30.378  36.095  51.591  1.00  0.00      RC0  C
ATOM   1715  O   GLY C 177      29.487  35.254  51.462  1.00  0.00      RC0  O
ATOM   1716  N   ALA C 178      30.305  37.324  51.094  1.00  0.00      RC0  N
ATOM   1717  H   ALA C 178      31.123  37.897  51.086  1.00  0.00      RC0  H
ATOM   1718  CA  ALA C 178      29.128  37.795  50.381  1.00  0.00      RC0  C
ATOM   1719  CB  ALA C 178      28.971  39.309  50.535  1.00  0.00      RC0  C
ATOM   1720  C   ALA C 178      29.216  37.445  48.902  1.00  0.00      RC0  C
ATOM   1721  O   ALA C 178      30.301  37.384  48.319  1.00  0.00      RC0  O
ATOM   1722  N   GLY C 179      28.055  37.207  48.301  1.00  0.00      RC0  N
ATOM   1723  H   GLY C 179      27.238  37.034  48.847  1.00  0.00      RC0  H
ATOM   1724  CA  GLY C 179      27.947  37.021  46.870  1.00  0.00      RC0  C
ATOM   1725  C   GLY C 179      27.929  35.556  46.466  1.00  0.00      RC0  C
ATOM   1726  O   GLY C 179      28.155  34.642  47.264  1.00  0.00      RC0  O
ATOM   1727  N   GLU C 180      27.648  35.347  45.177  1.00  0.00      RC0  N
ATOM   1728  H   GLU C 180      27.534  36.117  44.540  1.00  0.00      RC0  H
ATOM   1729  CA  GLU C 180      27.637  34.008  44.601  1.00  0.00      RC0  C
ATOM   1730  CB  GLU C 180      26.939  33.995  43.232  1.00  0.00      RC0  C
ATOM   1731  CG  GLU C 180      27.733  34.607  42.068  1.00  0.00      RC0  C
ATOM   1732  CD  GLU C 180      28.119  36.033  42.397  1.00  0.00      RC0  C
ATOM   1733  OE1 GLU C 180      27.237  36.880  42.505  1.00  0.00      RC0  O
ATOM   1734  OE2 GLU C 180      29.296  36.280  42.628  1.00  0.00      RC0  O
ATOM   1735  C   GLU C 180      29.029  33.395  44.537  1.00  0.00      RC0  C
ATOM   1736  O   GLU C 180      29.150  32.167  44.460  1.00  0.00      RC0  O
ATOM   1737  N   GLU C 181      30.076  34.217  44.585  1.00  0.00      RC0  N
ATOM   1738  H   GLU C 181      29.875  35.198  44.521  1.00  0.00      RC0  H
ATOM   1739  CA  GLU C 181      31.428  33.731  44.337  1.00  0.00      RC0  C
ATOM   1740  CB  GLU C 181      32.311  34.845  43.726  1.00  0.00      RC0  C
ATOM   1741  CG  GLU C 181      32.217  36.285  44.278  1.00  0.00      RC0  C
ATOM   1742  CD  GLU C 181      33.126  36.503  45.471  1.00  0.00      RC0  C
ATOM   1743  OE1 GLU C 181      34.222  37.043  45.324  1.00  0.00      RC0  O
ATOM   1744  OE2 GLU C 181      32.806  36.052  46.560  1.00  0.00      RC0  O
ATOM   1745  C   GLU C 181      32.035  33.066  45.563  1.00  0.00      RC0  C
ATOM   1746  O   GLU C 181      32.891  32.186  45.423  1.00  0.00      RC0  O
ATOM   1747  N   ASN C 182      31.614  33.463  46.764  1.00  0.00      RC0  N
ATOM   1748  H   ASN C 182      30.893  34.160  46.804  1.00  0.00      RC0  H
ATOM   1749  CA  ASN C 182      32.220  32.979  47.996  1.00  0.00      RC0  C
ATOM   1750  CB  ASN C 182      32.226  34.080  49.037  1.00  0.00      RC0  C
ATOM   1751  CG  ASN C 182      33.640  34.455  49.390  1.00  0.00      RC0  C
ATOM   1752  OD1 ASN C 182      34.436  33.659  49.883  1.00  0.00      RC0  O
ATOM   1753  ND2 ASN C 182      33.899  35.748  49.142  1.00  0.00      RC0  N
ATOM   1754 HD21 ASN C 182      33.229  36.243  48.567  1.00  0.00      RC0  H
ATOM   1755 HD22 ASN C 182      34.704  36.242  49.455  1.00  0.00      RC0  H
ATOM   1756  C   ASN C 182      31.450  31.816  48.611  1.00  0.00      RC0  C
ATOM   1757  O   ASN C 182      31.634  31.520  49.796  1.00  0.00      RC0  O
ATOM   1758  SG  CYS C 183      27.518  30.512  47.038  1.00  0.00      RC0  S
ATOM   1759  CB  CYS C 183      28.958  29.445  47.262  1.00  0.00      RC0  C
ATOM   1760  N   CYS C 183      30.594  31.154  47.836  1.00  0.00      RC0  N
ATOM   1761  H   CYS C 183      30.435  31.433  46.889  1.00  0.00      RC0  H
ATOM   1762  CA  CYS C 183      29.961  29.929  48.304  1.00  0.00      RC0  C
ATOM   1763  C   CYS C 183      31.014  28.849  48.526  1.00  0.00      RC0  C
ATOM   1764  O   CYS C 183      32.040  28.802  47.842  1.00  0.00      RC0  O
ATOM   1765  N   GLN C 184      30.758  27.974  49.496  1.00  0.00      RC0  N
ATOM   1766  H   GLN C 184      29.879  28.001  49.976  1.00  0.00      RC0  H
ATOM   1767  CA  GLN C 184      31.645  26.839  49.714  1.00  0.00      RC0  C
ATOM   1768  CB  GLN C 184      31.442  26.134  51.045  1.00  0.00      RC0  C
ATOM   1769  CG  GLN C 184      32.576  25.120  51.202  1.00  0.00      RC0  C
ATOM   1770  CD  GLN C 184      32.387  24.324  52.464  1.00  0.00      RC0  C
ATOM   1771  OE1 GLN C 184      31.517  24.612  53.279  1.00  0.00      RC0  O
ATOM   1772  NE2 GLN C 184      33.258  23.311  52.580  1.00  0.00      RC0  N
ATOM   1773 HE21 GLN C 184      33.915  23.108  51.850  1.00  0.00      RC0  H
ATOM   1774 HE22 GLN C 184      33.287  22.714  53.384  1.00  0.00      RC0  H
ATOM   1775  C   GLN C 184      31.498  25.850  48.566  1.00  0.00      RC0  C
ATOM   1776  O   GLN C 184      30.422  25.278  48.366  1.00  0.00      RC0  O
ATOM   1777  N   LYS C 185      32.575  25.651  47.813  1.00  0.00      RC0  N
ATOM   1778  H   LYS C 185      33.435  26.061  48.109  1.00  0.00      RC0  H
ATOM   1779  CA  LYS C 185      32.599  24.620  46.784  1.00  0.00      RC0  C
ATOM   1780  CB  LYS C 185      33.698  24.922  45.774  1.00  0.00      RC0  C
ATOM   1781  CG  LYS C 185      33.727  26.404  45.408  1.00  0.00      RC0  C
ATOM   1782  CD  LYS C 185      34.821  26.735  44.396  1.00  0.00      RC0  C
ATOM   1783  CE  LYS C 185      34.927  28.236  44.143  1.00  0.00      RC0  C
ATOM   1784  NZ  LYS C 185      35.371  28.912  45.366  1.00  0.00      RC0  N
ATOM   1785  HZ1 LYS C 185      34.724  29.684  45.618  1.00  0.00      RC0  H
ATOM   1786  HZ2 LYS C 185      35.446  28.249  46.169  1.00  0.00      RC0  H
ATOM   1787  HZ3 LYS C 185      36.332  29.284  45.213  1.00  0.00      RC0  H
ATOM   1788  C   LYS C 185      32.798  23.265  47.450  1.00  0.00      RC0  C
ATOM   1789  O   LYS C 185      33.766  23.066  48.192  1.00  0.00      RC0  O
ATOM   1790  N   LEU C 186      31.878  22.341  47.195  1.00  0.00      RC0  N
ATOM   1791  H   LEU C 186      31.182  22.503  46.498  1.00  0.00      RC0  H
ATOM   1792  CA  LEU C 186      31.923  21.005  47.773  1.00  0.00      RC0  C
ATOM   1793  CB  LEU C 186      30.552  20.586  48.303  1.00  0.00      RC0  C
ATOM   1794  CG  LEU C 186      30.069  21.443  49.475  1.00  0.00      RC0  C
ATOM   1795  CD1 LEU C 186      28.680  21.024  49.956  1.00  0.00      RC0  C
ATOM   1796  CD2 LEU C 186      31.071  21.440  50.626  1.00  0.00      RC0  C
ATOM   1797  C   LEU C 186      32.418  20.024  46.719  1.00  0.00      RC0  C
ATOM   1798  O   LEU C 186      31.852  19.949  45.622  1.00  0.00      RC0  O
ATOM   1799  N   THR C 187      33.471  19.277  47.053  1.00  0.00      RC0  N
ATOM   1800  H   THR C 187      33.894  19.357  47.962  1.00  0.00      RC0  H
ATOM   1801  CA  THR C 187      34.115  18.392  46.090  1.00  0.00      RC0  C
ATOM   1802  CB  THR C 187      35.403  19.043  45.576  1.00  0.00      RC0  C
ATOM   1803  OG1 THR C 187      36.091  19.742  46.628  1.00  0.00      RC0  O
ATOM   1804  HG1 THR C 187      37.010  19.753  46.357  1.00  0.00      RC0  H
ATOM   1805  CG2 THR C 187      35.132  19.979  44.397  1.00  0.00      RC0  C
ATOM   1806  C   THR C 187      34.355  16.987  46.631  1.00  0.00      RC0  C
ATOM   1807  O   THR C 187      35.073  16.210  45.991  1.00  0.00      RC0  O
ATOM   1808  N   LYS C 188      33.780  16.632  47.780  1.00  0.00      RC0  N
ATOM   1809  H   LYS C 188      33.287  17.315  48.327  1.00  0.00      RC0  H
ATOM   1810  CA  LYS C 188      34.031  15.321  48.372  1.00  0.00      RC0  C
ATOM   1811  CB  LYS C 188      35.097  15.528  49.446  1.00  0.00      RC0  C
ATOM   1812  CG  LYS C 188      35.460  14.359  50.357  1.00  0.00      RC0  C
ATOM   1813  CD  LYS C 188      36.230  14.915  51.558  1.00  0.00      RC0  C
ATOM   1814  CE  LYS C 188      36.617  13.881  52.612  1.00  0.00      RC0  C
ATOM   1815  NZ  LYS C 188      37.019  14.581  53.837  1.00  0.00      RC0  N
ATOM   1816  HZ1 LYS C 188      37.265  13.918  54.595  1.00  0.00      RC0  H
ATOM   1817  HZ2 LYS C 188      37.852  15.197  53.699  1.00  0.00      RC0  H
ATOM   1818  HZ3 LYS C 188      36.253  15.199  54.177  1.00  0.00      RC0  H
ATOM   1819  C   LYS C 188      32.774  14.703  48.976  1.00  0.00      RC0  C
ATOM   1820  O   LYS C 188      32.420  13.567  48.645  1.00  0.00      RC0  O
ATOM   1821  N   ILE C 189      32.097  15.428  49.870  1.00  0.00      RC0  N
ATOM   1822  H   ILE C 189      32.377  16.373  50.050  1.00  0.00      RC0  H
ATOM   1823  CA  ILE C 189      30.996  14.823  50.615  1.00  0.00      RC0  C
ATOM   1824  CB  ILE C 189      30.646  15.606  51.887  1.00  0.00      RC0  C
ATOM   1825  CG2 ILE C 189      31.838  15.599  52.844  1.00  0.00      RC0  C
ATOM   1826  CG1 ILE C 189      30.130  17.017  51.594  1.00  0.00      RC0  C
ATOM   1827  CD1 ILE C 189      29.794  17.797  52.866  1.00  0.00      RC0  C
ATOM   1828  C   ILE C 189      29.777  14.615  49.727  1.00  0.00      RC0  C
ATOM   1829  O   ILE C 189      28.957  13.725  49.987  1.00  0.00      RC0  O
ATOM   1830  N   ILE C 190      29.625  15.423  48.672  1.00  0.00      RC0  N
ATOM   1831  H   ILE C 190      30.351  16.078  48.466  1.00  0.00      RC0  H
ATOM   1832  CA  ILE C 190      28.476  15.297  47.780  1.00  0.00      RC0  C
ATOM   1833  CB  ILE C 190      28.112  16.645  47.160  1.00  0.00      RC0  C
ATOM   1834  CG2 ILE C 190      27.742  17.656  48.244  1.00  0.00      RC0  C
ATOM   1835  CG1 ILE C 190      29.221  17.144  46.229  1.00  0.00      RC0  C
ATOM   1836  CD1 ILE C 190      28.790  18.357  45.404  1.00  0.00      RC0  C
ATOM   1837  C   ILE C 190      28.703  14.280  46.675  1.00  0.00      RC0  C
ATOM   1838  O   ILE C 190      27.792  14.034  45.873  1.00  0.00      RC0  O
ATOM   1839  CB  CYS C 191      31.780  12.686  45.478  1.00  0.00      RC0  C
ATOM   1840  SG  CYS C 191      32.661  14.262  45.487  1.00  0.00      RC0  S
ATOM   1841  N   CYS C 191      29.888  13.685  46.602  1.00  0.00      RC0  N
ATOM   1842  H   CYS C 191      30.557  13.730  47.346  1.00  0.00      RC0  H
ATOM   1843  CA  CYS C 191      30.266  12.876  45.458  1.00  0.00      RC0  C
ATOM   1844  C   CYS C 191      29.570  11.521  45.484  1.00  0.00      RC0  C
ATOM   1845  O   CYS C 191      29.262  10.974  46.547  1.00  0.00      RC0  O
ATOM   1846  N   ALA C 192      29.312  10.987  44.291  1.00  0.00      RC0  N
ATOM   1847  H   ALA C 192      29.634  11.464  43.472  1.00  0.00      RC0  H
ATOM   1848  CA  ALA C 192      28.902   9.597  44.174  1.00  0.00      RC0  C
ATOM   1849  CB  ALA C 192      28.791   9.209  42.700  1.00  0.00      RC0  C
ATOM   1850  C   ALA C 192      29.929   8.709  44.865  1.00  0.00      RC0  C
ATOM   1851  O   ALA C 192      31.137   8.889  44.696  1.00  0.00      RC0  O
ATOM   1852  N   GLN C 193      29.445   7.758  45.664  1.00  0.00      RC0  N
ATOM   1853  H   GLN C 193      28.468   7.555  45.648  1.00  0.00      RC0  H
ATOM   1854  CA  GLN C 193      30.357   6.938  46.453  1.00  0.00      RC0  C
ATOM   1855  CB  GLN C 193      29.554   6.067  47.410  1.00  0.00      RC0  C
ATOM   1856  CG  GLN C 193      28.691   6.959  48.311  1.00  0.00      RC0  C
ATOM   1857  CD  GLN C 193      29.572   7.818  49.204  1.00  0.00      RC0  C
ATOM   1858  OE1 GLN C 193      30.058   7.363  50.233  1.00  0.00      RC0  O
ATOM   1859  NE2 GLN C 193      29.727   9.092  48.788  1.00  0.00      RC0  N
ATOM   1860 HE21 GLN C 193      29.344   9.466  47.938  1.00  0.00      RC0  H
ATOM   1861 HE22 GLN C 193      30.269   9.741  49.323  1.00  0.00      RC0  H
ATOM   1862  C   GLN C 193      31.332   6.179  45.567  1.00  0.00      RC0  C
ATOM   1863  O   GLN C 193      32.425   5.814  46.017  1.00  0.00      RC0  O
ATOM   1864  N   GLN C 194      30.957   5.932  44.313  1.00  0.00      RC0  N
ATOM   1865  H   GLN C 194      30.068   6.264  44.007  1.00  0.00      RC0  H
ATOM   1866  CA  GLN C 194      31.872   5.279  43.387  1.00  0.00      RC0  C
ATOM   1867  CB  GLN C 194      31.249   5.160  41.992  1.00  0.00      RC0  C
ATOM   1868  CG  GLN C 194      29.964   4.322  41.933  1.00  0.00      RC0  C
ATOM   1869  CD  GLN C 194      28.720   5.187  42.050  1.00  0.00      RC0  C
ATOM   1870  OE1 GLN C 194      28.551   6.002  42.953  1.00  0.00      RC0  O
ATOM   1871  NE2 GLN C 194      27.838   4.955  41.063  1.00  0.00      RC0  N
ATOM   1872 HE21 GLN C 194      28.043   4.276  40.356  1.00  0.00      RC0  H
ATOM   1873 HE22 GLN C 194      26.963   5.435  41.006  1.00  0.00      RC0  H
ATOM   1874  C   GLN C 194      33.208   6.010  43.314  1.00  0.00      RC0  C
ATOM   1875  O   GLN C 194      34.255   5.378  43.133  1.00  0.00      RC0  O
ATOM   1876  CB  CYS C 195      34.201   9.575  43.642  1.00  0.00      RC0  C
ATOM   1877  SG  CYS C 195      33.033  10.308  42.460  1.00  0.00      RC0  S
ATOM   1878  N   CYS C 195      33.201   7.332  43.456  1.00  0.00      RC0  N
ATOM   1879  H   CYS C 195      32.374   7.821  43.723  1.00  0.00      RC0  H
ATOM   1880  CA  CYS C 195      34.456   8.068  43.528  1.00  0.00      RC0  C
ATOM   1881  C   CYS C 195      35.247   7.618  44.750  1.00  0.00      RC0  C
ATOM   1882  O   CYS C 195      34.739   7.656  45.874  1.00  0.00      RC0  O
ATOM   1883  N   SER C 196      36.490   7.186  44.533  1.00  0.00      RC0  N
ATOM   1884  H   SER C 196      36.847   7.078  43.606  1.00  0.00      RC0  H
ATOM   1885  CA  SER C 196      37.402   6.966  45.647  1.00  0.00      RC0  C
ATOM   1886  CB  SER C 196      38.277   5.860  45.107  1.00  0.00      RC0  C
ATOM   1887  OG  SER C 196      37.592   5.393  43.933  1.00  0.00      RC0  O
ATOM   1888  HG  SER C 196      36.748   5.052  44.222  1.00  0.00      RC0  H
ATOM   1889  C   SER C 196      38.106   8.246  46.076  1.00  0.00      RC0  C
ATOM   1890  O   SER C 196      38.781   8.246  47.112  1.00  0.00      RC0  O
ATOM   1891  N   GLY C 197      37.971   9.325  45.305  1.00  0.00      RC0  N
ATOM   1892  H   GLY C 197      37.313   9.341  44.556  1.00  0.00      RC0  H
ATOM   1893  CA  GLY C 197      38.656  10.572  45.564  1.00  0.00      RC0  C
ATOM   1894  C   GLY C 197      37.729  11.773  45.492  1.00  0.00      RC0  C
ATOM   1895  O   GLY C 197      36.520  11.670  45.715  1.00  0.00      RC0  O
ATOM   1896  N   ARG C 198      38.311  12.922  45.185  1.00  0.00      RC0  N
ATOM   1897  H   ARG C 198      39.271  12.914  44.916  1.00  0.00      RC0  H
ATOM   1898  CA  ARG C 198      37.534  14.135  44.998  1.00  0.00      RC0  C
ATOM   1899  CB  ARG C 198      38.471  15.350  44.936  1.00  0.00      RC0  C
ATOM   1900  CG  ARG C 198      39.223  15.717  46.222  1.00  0.00      RC0  C
ATOM   1901  CD  ARG C 198      38.355  16.454  47.245  1.00  0.00      RC0  C
ATOM   1902  NE  ARG C 198      39.123  16.871  48.420  1.00  0.00      RC0  N
ATOM   1903  HE  ARG C 198      40.095  16.602  48.535  1.00  0.00      RC0  H
ATOM   1904  CZ  ARG C 198      38.500  17.595  49.397  1.00  0.00      RC0  C
ATOM   1905  NH1 ARG C 198      37.263  18.097  49.177  1.00  0.00      RC0  N
ATOM   1906 HH11 ARG C 198      36.717  18.529  49.915  1.00  0.00      RC0  H
ATOM   1907 HH12 ARG C 198      36.818  18.082  48.281  1.00  0.00      RC0  H
ATOM   1908  NH2 ARG C 198      39.120  17.792  50.574  1.00  0.00      RC0  N
ATOM   1909 HH21 ARG C 198      38.695  18.318  51.314  1.00  0.00      RC0  H
ATOM   1910 HH22 ARG C 198      40.062  17.447  50.748  1.00  0.00      RC0  H
ATOM   1911  C   ARG C 198      36.752  14.061  43.689  1.00  0.00      RC0  C
ATOM   1912  O   ARG C 198      37.008  13.213  42.832  1.00  0.00      RC0  O
ATOM   1913  SG  CYS C 199      32.390  14.931  43.590  1.00  0.00      RC0  S
ATOM   1914  CB  CYS C 199      33.671  14.088  42.627  1.00  0.00      RC0  C
ATOM   1915  N   CYS C 199      35.776  14.957  43.542  1.00  0.00      RC0  N
ATOM   1916  H   CYS C 199      35.555  15.651  44.231  1.00  0.00      RC0  H
ATOM   1917  CA  CYS C 199      34.916  14.937  42.367  1.00  0.00      RC0  C
ATOM   1918  C   CYS C 199      34.533  16.358  41.983  1.00  0.00      RC0  C
ATOM   1919  O   CYS C 199      34.751  17.314  42.733  1.00  0.00      RC0  O
ATOM   1920  N   ARG C 200      33.943  16.482  40.793  1.00  0.00      RC0  N
ATOM   1921  H   ARG C 200      33.730  15.662  40.278  1.00  0.00      RC0  H
ATOM   1922  CA  ARG C 200      33.437  17.757  40.300  1.00  0.00      RC0  C
ATOM   1923  CB  ARG C 200      33.533  17.851  38.782  1.00  0.00      RC0  C
ATOM   1924  CG  ARG C 200      34.912  17.693  38.148  1.00  0.00      RC0  C
ATOM   1925  CD  ARG C 200      34.864  17.797  36.615  1.00  0.00      RC0  C
ATOM   1926  NE  ARG C 200      34.421  16.555  35.972  1.00  0.00      RC0  N
ATOM   1927  HE  ARG C 200      35.129  15.845  35.891  1.00  0.00      RC0  H
ATOM   1928  CZ  ARG C 200      33.107  16.341  35.648  1.00  0.00      RC0  C
ATOM   1929  NH1 ARG C 200      32.173  17.275  35.923  1.00  0.00      RC0  N
ATOM   1930 HH11 ARG C 200      31.192  17.023  35.886  1.00  0.00      RC0  H
ATOM   1931 HH12 ARG C 200      32.401  18.206  36.215  1.00  0.00      RC0  H
ATOM   1932  NH2 ARG C 200      32.724  15.173  35.095  1.00  0.00      RC0  N
ATOM   1933 HH21 ARG C 200      31.739  14.992  34.965  1.00  0.00      RC0  H
ATOM   1934 HH22 ARG C 200      33.346  14.414  34.863  1.00  0.00      RC0  H
ATOM   1935  C   ARG C 200      31.979  17.996  40.658  1.00  0.00      RC0  C
ATOM   1936  O   ARG C 200      31.561  19.155  40.761  1.00  0.00      RC0  O
ATOM   1937  N   GLY C 201      31.193  16.946  40.839  1.00  0.00      RC0  N
ATOM   1938  H   GLY C 201      31.503  15.997  40.883  1.00  0.00      RC0  H
ATOM   1939  CA  GLY C 201      29.772  17.138  41.017  1.00  0.00      RC0  C
ATOM   1940  C   GLY C 201      29.062  15.886  41.476  1.00  0.00      RC0  C
ATOM   1941  O   GLY C 201      29.676  14.956  42.000  1.00  0.00      RC0  O
ATOM   1942  N   LYS C 202      27.747  15.879  41.244  1.00  0.00      RC0  N
ATOM   1943  H   LYS C 202      27.398  16.548  40.589  1.00  0.00      RC0  H
ATOM   1944  CA  LYS C 202      26.868  14.892  41.863  1.00  0.00      RC0  C
ATOM   1945  CB  LYS C 202      25.398  15.312  41.805  1.00  0.00      RC0  C
ATOM   1946  CG  LYS C 202      24.954  16.090  43.046  1.00  0.00      RC0  C
ATOM   1947  CD  LYS C 202      25.297  15.327  44.328  1.00  0.00      RC0  C
ATOM   1948  CE  LYS C 202      24.723  13.906  44.376  1.00  0.00      RC0  C
ATOM   1949  NZ  LYS C 202      25.716  13.031  45.012  1.00  0.00      RC0  N
ATOM   1950  HZ1 LYS C 202      25.560  12.035  44.769  1.00  0.00      RC0  H
ATOM   1951  HZ2 LYS C 202      26.673  13.311  44.698  1.00  0.00      RC0  H
ATOM   1952  HZ3 LYS C 202      25.726  13.167  46.041  1.00  0.00      RC0  H
ATOM   1953  C   LYS C 202      27.032  13.501  41.262  1.00  0.00      RC0  C
ATOM   1954  O   LYS C 202      26.841  12.503  41.966  1.00  0.00      RC0  O
ATOM   1955  N   SER C 203      27.373  13.406  39.983  1.00  0.00      RC0  N
ATOM   1956  H   SER C 203      27.815  14.167  39.501  1.00  0.00      RC0  H
ATOM   1957  CA  SER C 203      27.302  12.144  39.259  1.00  0.00      RC0  C
ATOM   1958  CB  SER C 203      26.840  12.529  37.832  1.00  0.00      RC0  C
ATOM   1959  OG  SER C 203      27.933  12.944  36.996  1.00  0.00      RC0  O
ATOM   1960  HG  SER C 203      28.201  13.826  37.271  1.00  0.00      RC0  H
ATOM   1961  C   SER C 203      28.631  11.409  39.312  1.00  0.00      RC0  C
ATOM   1962  O   SER C 203      29.641  11.932  39.789  1.00  0.00      RC0  O
ATOM   1963  N   PRO C 204      28.662  10.161  38.829  1.00  0.00      RC0  N
ATOM   1964  CD  PRO C 204      27.544   9.318  38.414  1.00  0.00      RC0  C
ATOM   1965  CA  PRO C 204      29.927   9.408  38.852  1.00  0.00      RC0  C
ATOM   1966  CB  PRO C 204      29.492   7.963  38.574  1.00  0.00      RC0  C
ATOM   1967  CG  PRO C 204      27.985   7.918  38.813  1.00  0.00      RC0  C
ATOM   1968  C   PRO C 204      30.931   9.890  37.822  1.00  0.00      RC0  C
ATOM   1969  O   PRO C 204      32.138   9.885  38.091  1.00  0.00      RC0  O
ATOM   1970  N   SER C 205      30.472  10.300  36.640  1.00  0.00      RC0  N
ATOM   1971  H   SER C 205      29.493  10.231  36.466  1.00  0.00      RC0  H
ATOM   1972  CA  SER C 205      31.392  10.820  35.637  1.00  0.00      RC0  C
ATOM   1973  CB  SER C 205      30.475  11.089  34.452  1.00  0.00      RC0  C
ATOM   1974  OG  SER C 205      29.117  11.021  34.928  1.00  0.00      RC0  O
ATOM   1975  HG  SER C 205      28.894  11.875  35.302  1.00  0.00      RC0  H
ATOM   1976  C   SER C 205      32.112  12.073  36.112  1.00  0.00      RC0  C
ATOM   1977  O   SER C 205      33.086  12.489  35.472  1.00  0.00      RC0  O
ATOM   1978  N   ASP C 206      31.662  12.681  37.211  1.00  0.00      RC0  N
ATOM   1979  H   ASP C 206      30.887  12.328  37.734  1.00  0.00      RC0  H
ATOM   1980  CA  ASP C 206      32.298  13.871  37.755  1.00  0.00      RC0  C
ATOM   1981  CB  ASP C 206      31.265  14.682  38.527  1.00  0.00      RC0  C
ATOM   1982  CG  ASP C 206      30.108  15.129  37.651  1.00  0.00      RC0  C
ATOM   1983  OD1 ASP C 206      30.294  15.322  36.448  1.00  0.00      RC0  O
ATOM   1984  OD2 ASP C 206      29.008  15.285  38.180  1.00  0.00      RC0  O
ATOM   1985  C   ASP C 206      33.497  13.561  38.643  1.00  0.00      RC0  C
ATOM   1986  O   ASP C 206      34.205  14.494  39.035  1.00  0.00      RC0  O
ATOM   1987  SG  CYS C 207      33.505   9.529  40.640  1.00  0.00      RC0  S
ATOM   1988  CB  CYS C 207      34.955  10.442  40.045  1.00  0.00      RC0  C
ATOM   1989  N   CYS C 207      33.741  12.293  38.973  1.00  0.00      RC0  N
ATOM   1990  H   CYS C 207      33.197  11.538  38.604  1.00  0.00      RC0  H
ATOM   1991  CA  CYS C 207      34.822  11.959  39.889  1.00  0.00      RC0  C
ATOM   1992  C   CYS C 207      36.151  12.507  39.376  1.00  0.00      RC0  C
ATOM   1993  O   CYS C 207      36.302  12.859  38.202  1.00  0.00      RC0  O
ATOM   1994  CB  CYS C 208      38.988  14.134  40.808  1.00  0.00      RC0  C
ATOM   1995  SG  CYS C 208      37.940  15.612  40.862  1.00  0.00      RC0  S
ATOM   1996  N   CYS C 208      37.124  12.572  40.279  1.00  0.00      RC0  N
ATOM   1997  H   CYS C 208      36.996  12.261  41.220  1.00  0.00      RC0  H
ATOM   1998  CA  CYS C 208      38.482  12.975  39.947  1.00  0.00      RC0  C
ATOM   1999  C   CYS C 208      39.425  11.786  40.084  1.00  0.00      RC0  C
ATOM   2000  O   CYS C 208      39.197  10.879  40.890  1.00  0.00      RC0  O
ATOM   2001  N   HIS C 209      40.484  11.799  39.276  1.00  0.00      RC0  N
ATOM   2002  H   HIS C 209      40.559  12.508  38.573  1.00  0.00      RC0  H
ATOM   2003  CA  HIS C 209      41.558  10.827  39.413  1.00  0.00      RC0  C
ATOM   2004  CB  HIS C 209      42.736  11.076  38.474  1.00  0.00      RC0  C
ATOM   2005  CG  HIS C 209      43.635   9.864  38.558  1.00  0.00      RC0  C
ATOM   2006  ND1 HIS C 209      44.946   9.911  38.853  1.00  0.00      RC0  N
ATOM   2007  HD1 HIS C 209      45.498  10.718  38.942  1.00  0.00      RC0  H
ATOM   2008  CD2 HIS C 209      43.263   8.526  38.395  1.00  0.00      RC0  C
ATOM   2009  NE2 HIS C 209      44.366   7.769  38.607  1.00  0.00      RC0  N
ATOM   2010  CE1 HIS C 209      45.404   8.620  38.880  1.00  0.00      RC0  C
ATOM   2011  C   HIS C 209      42.008  10.757  40.867  1.00  0.00      RC0  C
ATOM   2012  O   HIS C 209      42.014  11.762  41.584  1.00  0.00      RC0  O
ATOM   2013  N   ASN C 210      42.379   9.554  41.314  1.00  0.00      RC0  N
ATOM   2014  H   ASN C 210      42.302   8.769  40.701  1.00  0.00      RC0  H
ATOM   2015  CA  ASN C 210      42.761   9.377  42.712  1.00  0.00      RC0  C
ATOM   2016  CB  ASN C 210      43.035   7.907  43.031  1.00  0.00      RC0  C
ATOM   2017  CG  ASN C 210      44.482   7.707  43.457  1.00  0.00      RC0  C
ATOM   2018  OD1 ASN C 210      44.843   7.795  44.631  1.00  0.00      RC0  O
ATOM   2019  ND2 ASN C 210      45.294   7.364  42.437  1.00  0.00      RC0  N
ATOM   2020 HD21 ASN C 210      44.948   7.280  41.498  1.00  0.00      RC0  H
ATOM   2021 HD22 ASN C 210      46.260   7.131  42.565  1.00  0.00      RC0  H
ATOM   2022  C   ASN C 210      43.970  10.228  43.090  1.00  0.00      RC0  C
ATOM   2023  O   ASN C 210      44.226  10.423  44.284  1.00  0.00      RC0  O
ATOM   2024  N   GLN C 211      44.709  10.746  42.109  1.00  0.00      RC0  N
ATOM   2025  H   GLN C 211      44.401  10.658  41.165  1.00  0.00      RC0  H
ATOM   2026  CA  GLN C 211      45.871  11.584  42.370  1.00  0.00      RC0  C
ATOM   2027  CB  GLN C 211      47.004  11.392  41.365  1.00  0.00      RC0  C
ATOM   2028  CG  GLN C 211      47.735  10.057  41.517  1.00  0.00      RC0  C
ATOM   2029  CD  GLN C 211      48.415   9.921  42.873  1.00  0.00      RC0  C
ATOM   2030  OE1 GLN C 211      48.261  10.700  43.813  1.00  0.00      RC0  O
ATOM   2031  NE2 GLN C 211      49.171   8.825  42.939  1.00  0.00      RC0  N
ATOM   2032 HE21 GLN C 211      49.345   8.181  42.188  1.00  0.00      RC0  H
ATOM   2033 HE22 GLN C 211      49.742   8.517  43.711  1.00  0.00      RC0  H
ATOM   2034  C   GLN C 211      45.529  13.061  42.526  1.00  0.00      RC0  C
ATOM   2035  O   GLN C 211      46.435  13.865  42.767  1.00  0.00      RC0  O
ATOM   2036  CB  CYS C 212      42.539  15.133  41.947  1.00  0.00      RC0  C
ATOM   2037  SG  CYS C 212      42.527  14.929  40.148  1.00  0.00      RC0  S
ATOM   2038  N   CYS C 212      44.262  13.442  42.392  1.00  0.00      RC0  N
ATOM   2039  H   CYS C 212      43.519  12.779  42.305  1.00  0.00      RC0  H
ATOM   2040  CA  CYS C 212      43.875  14.825  42.619  1.00  0.00      RC0  C
ATOM   2041  C   CYS C 212      43.795  15.107  44.116  1.00  0.00      RC0  C
ATOM   2042  O   CYS C 212      43.667  14.197  44.940  1.00  0.00      RC0  O
ATOM   2043  N   ALA C 213      43.881  16.391  44.466  1.00  0.00      RC0  N
ATOM   2044  H   ALA C 213      44.037  17.073  43.752  1.00  0.00      RC0  H
ATOM   2045  CA  ALA C 213      43.975  16.793  45.866  1.00  0.00      RC0  C
ATOM   2046  CB  ALA C 213      45.264  17.552  46.156  1.00  0.00      RC0  C
ATOM   2047  C   ALA C 213      42.800  17.639  46.332  1.00  0.00      RC0  C
ATOM   2048  O   ALA C 213      42.251  17.377  47.407  1.00  0.00      RC0  O
ATOM   2049  N   ALA C 214      42.397  18.654  45.569  1.00  0.00      RC0  N
ATOM   2050  H   ALA C 214      42.839  18.787  44.688  1.00  0.00      RC0  H
ATOM   2051  CA  ALA C 214      41.312  19.543  45.974  1.00  0.00      RC0  C
ATOM   2052  CB  ALA C 214      41.741  21.011  45.946  1.00  0.00      RC0  C
ATOM   2053  C   ALA C 214      40.071  19.390  45.111  1.00  0.00      RC0  C
ATOM   2054  O   ALA C 214      38.957  19.286  45.633  1.00  0.00      RC0  O
ATOM   2055  N   GLY C 215      40.240  19.386  43.802  1.00  0.00      RC0  N
ATOM   2056  H   GLY C 215      41.136  19.433  43.365  1.00  0.00      RC0  H
ATOM   2057  CA  GLY C 215      39.151  19.171  42.881  1.00  0.00      RC0  C
ATOM   2058  C   GLY C 215      39.728  18.805  41.541  1.00  0.00      RC0  C
ATOM   2059  O   GLY C 215      40.855  18.317  41.444  1.00  0.00      RC0  O
ATOM   2060  SG  CYS C 216      38.037  16.327  38.963  1.00  0.00      RC0  S
ATOM   2061  CB  CYS C 216      39.597  17.240  38.913  1.00  0.00      RC0  C
ATOM   2062  N   CYS C 216      38.958  19.057  40.489  1.00  0.00      RC0  N
ATOM   2063  H   CYS C 216      38.018  19.406  40.506  1.00  0.00      RC0  H
ATOM   2064  CA  CYS C 216      39.459  18.750  39.158  1.00  0.00      RC0  C
ATOM   2065  C   CYS C 216      38.535  19.366  38.122  1.00  0.00      RC0  C
ATOM   2066  O   CYS C 216      37.391  19.726  38.415  1.00  0.00      RC0  O
ATOM   2067  N   THR C 217      39.062  19.494  36.905  1.00  0.00      RC0  N
ATOM   2068  H   THR C 217      40.016  19.243  36.746  1.00  0.00      RC0  H
ATOM   2069  CA  THR C 217      38.312  19.991  35.762  1.00  0.00      RC0  C
ATOM   2070  CB  THR C 217      39.271  21.053  35.286  1.00  0.00      RC0  C
ATOM   2071  OG1 THR C 217      40.247  21.207  36.335  1.00  0.00      RC0  O
ATOM   2072  HG1 THR C 217      40.993  20.655  36.116  1.00  0.00      RC0  H
ATOM   2073  CG2 THR C 217      38.579  22.381  34.974  1.00  0.00      RC0  C
ATOM   2074  C   THR C 217      38.024  18.888  34.752  1.00  0.00      RC0  C
ATOM   2075  O   THR C 217      37.601  19.181  33.629  1.00  0.00      RC0  O
ATOM   2076  N   GLY C 218      38.247  17.631  35.124  1.00  0.00      RC0  N
ATOM   2077  H   GLY C 218      38.611  17.359  36.017  1.00  0.00      RC0  H
ATOM   2078  CA  GLY C 218      38.060  16.518  34.227  1.00  0.00      RC0  C
ATOM   2079  C   GLY C 218      38.442  15.203  34.875  1.00  0.00      RC0  C
ATOM   2080  O   GLY C 218      38.942  15.159  36.003  1.00  0.00      RC0  O
ATOM   2081  N   PRO C 219      38.216  14.098  34.160  1.00  0.00      RC0  N
ATOM   2082  CD  PRO C 219      37.666  14.039  32.812  1.00  0.00      RC0  C
ATOM   2083  CA  PRO C 219      38.474  12.780  34.759  1.00  0.00      RC0  C
ATOM   2084  CB  PRO C 219      37.733  11.854  33.788  1.00  0.00      RC0  C
ATOM   2085  CG  PRO C 219      37.781  12.566  32.434  1.00  0.00      RC0  C
ATOM   2086  C   PRO C 219      39.952  12.460  34.905  1.00  0.00      RC0  C
ATOM   2087  O   PRO C 219      40.333  11.753  35.845  1.00  0.00      RC0  O
ATOM   2088  N   ARG C 220      40.789  12.964  34.007  1.00  0.00      RC0  N
ATOM   2089  H   ARG C 220      40.525  13.780  33.490  1.00  0.00      RC0  H
ATOM   2090  CA  ARG C 220      42.185  12.563  33.947  1.00  0.00      RC0  C
ATOM   2091  CB  ARG C 220      42.830  12.963  32.629  1.00  0.00      RC0  C
ATOM   2092  CG  ARG C 220      42.111  12.411  31.398  1.00  0.00      RC0  C
ATOM   2093  CD  ARG C 220      42.480  13.237  30.167  1.00  0.00      RC0  C
ATOM   2094  NE  ARG C 220      42.146  14.630  30.441  1.00  0.00      RC0  N
ATOM   2095  HE  ARG C 220      42.269  14.985  31.382  1.00  0.00      RC0  H
ATOM   2096  CZ  ARG C 220      41.628  15.490  29.531  1.00  0.00      RC0  C
ATOM   2097  NH1 ARG C 220      41.474  15.094  28.248  1.00  0.00      RC0  N
ATOM   2098 HH11 ARG C 220      41.088  15.691  27.541  1.00  0.00      RC0  H
ATOM   2099 HH12 ARG C 220      41.753  14.171  27.971  1.00  0.00      RC0  H
ATOM   2100  NH2 ARG C 220      41.279  16.720  29.958  1.00  0.00      RC0  N
ATOM   2101 HH21 ARG C 220      40.897  17.457  29.403  1.00  0.00      RC0  H
ATOM   2102 HH22 ARG C 220      41.418  16.910  30.951  1.00  0.00      RC0  H
ATOM   2103  C   ARG C 220      42.972  13.136  35.126  1.00  0.00      RC0  C
ATOM   2104  O   ARG C 220      42.545  14.080  35.798  1.00  0.00      RC0  O
ATOM   2105  N   GLU C 221      44.142  12.541  35.374  1.00  0.00      RC0  N
ATOM   2106  H   GLU C 221      44.525  11.852  34.751  1.00  0.00      RC0  H
ATOM   2107  CA  GLU C 221      45.030  13.055  36.412  1.00  0.00      RC0  C
ATOM   2108  CB  GLU C 221      46.122  12.054  36.814  1.00  0.00      RC0  C
ATOM   2109  CG  GLU C 221      47.367  11.947  35.937  1.00  0.00      RC0  C
ATOM   2110  CD  GLU C 221      46.968  11.683  34.505  1.00  0.00      RC0  C
ATOM   2111  OE1 GLU C 221      46.165  10.785  34.268  1.00  0.00      RC0  O
ATOM   2112  OE2 GLU C 221      47.430  12.413  33.636  1.00  0.00      RC0  O
ATOM   2113  C   GLU C 221      45.606  14.409  36.025  1.00  0.00      RC0  C
ATOM   2114  O   GLU C 221      45.838  15.256  36.895  1.00  0.00      RC0  O
ATOM   2115  N   SER C 222      45.844  14.633  34.731  1.00  0.00      RC0  N
ATOM   2116  H   SER C 222      45.806  13.903  34.040  1.00  0.00      RC0  H
ATOM   2117  CA  SER C 222      46.325  15.929  34.275  1.00  0.00      RC0  C
ATOM   2118  CB  SER C 222      46.562  15.698  32.796  1.00  0.00      RC0  C
ATOM   2119  OG  SER C 222      45.452  14.927  32.308  1.00  0.00      RC0  O
ATOM   2120  HG  SER C 222      44.690  15.502  32.356  1.00  0.00      RC0  H
ATOM   2121  C   SER C 222      45.291  17.025  34.498  1.00  0.00      RC0  C
ATOM   2122  O   SER C 222      45.629  18.209  34.413  1.00  0.00      RC0  O
ATOM   2123  N   ASP C 223      44.044  16.654  34.776  1.00  0.00      RC0  N
ATOM   2124  H   ASP C 223      43.802  15.692  34.901  1.00  0.00      RC0  H
ATOM   2125  CA  ASP C 223      42.969  17.610  34.997  1.00  0.00      RC0  C
ATOM   2126  CB  ASP C 223      41.643  17.041  34.486  1.00  0.00      RC0  C
ATOM   2127  CG  ASP C 223      41.714  16.495  33.063  1.00  0.00      RC0  C
ATOM   2128  OD1 ASP C 223      42.672  16.747  32.337  1.00  0.00      RC0  O
ATOM   2129  OD2 ASP C 223      40.790  15.800  32.648  1.00  0.00      RC0  O
ATOM   2130  C   ASP C 223      42.830  18.020  36.457  1.00  0.00      RC0  C
ATOM   2131  O   ASP C 223      41.890  18.745  36.795  1.00  0.00      RC0  O
ATOM   2132  SG  CYS C 224      44.442  15.297  39.557  1.00  0.00      RC0  S
ATOM   2133  CB  CYS C 224      44.644  17.101  39.550  1.00  0.00      RC0  C
ATOM   2134  N   CYS C 224      43.729  17.571  37.327  1.00  0.00      RC0  N
ATOM   2135  H   CYS C 224      44.523  17.042  37.023  1.00  0.00      RC0  H
ATOM   2136  CA  CYS C 224      43.619  17.894  38.742  1.00  0.00      RC0  C
ATOM   2137  C   CYS C 224      43.800  19.389  38.968  1.00  0.00      RC0  C
ATOM   2138  O   CYS C 224      44.670  20.027  38.365  1.00  0.00      RC0  O
ATOM   2139  N   LEU C 225      42.965  19.951  39.845  1.00  0.00      RC0  N
ATOM   2140  H   LEU C 225      42.239  19.386  40.238  1.00  0.00      RC0  H
ATOM   2141  CA  LEU C 225      43.214  21.305  40.330  1.00  0.00      RC0  C
ATOM   2142  CB  LEU C 225      42.155  21.779  41.325  1.00  0.00      RC0  C
ATOM   2143  CG  LEU C 225      40.825  22.107  40.645  1.00  0.00      RC0  C
ATOM   2144  CD1 LEU C 225      39.828  22.728  41.625  1.00  0.00      RC0  C
ATOM   2145  CD2 LEU C 225      41.018  22.976  39.402  1.00  0.00      RC0  C
ATOM   2146  C   LEU C 225      44.602  21.397  40.940  1.00  0.00      RC0  C
ATOM   2147  O   LEU C 225      45.358  22.338  40.673  1.00  0.00      RC0  O
ATOM   2148  N   VAL C 226      44.944  20.415  41.768  1.00  0.00      RC0  N
ATOM   2149  H   VAL C 226      44.367  19.611  41.901  1.00  0.00      RC0  H
ATOM   2150  CA  VAL C 226      46.226  20.350  42.451  1.00  0.00      RC0  C
ATOM   2151  CB  VAL C 226      46.233  21.248  43.699  1.00  0.00      RC0  C
ATOM   2152  CG1 VAL C 226      45.153  20.852  44.693  1.00  0.00      RC0  C
ATOM   2153  CG2 VAL C 226      47.622  21.365  44.325  1.00  0.00      RC0  C
ATOM   2154  C   VAL C 226      46.518  18.880  42.705  1.00  0.00      RC0  C
ATOM   2155  O   VAL C 226      45.604  18.062  42.830  1.00  0.00      RC0  O
ATOM   2156  CB  CYS C 227      49.541  16.921  42.240  1.00  0.00      RC0  C
ATOM   2157  SG  CYS C 227      49.494  17.295  40.473  1.00  0.00      RC0  S
ATOM   2158  N   CYS C 227      47.800  18.544  42.772  1.00  0.00      RC0  N
ATOM   2159  H   CYS C 227      48.510  19.244  42.726  1.00  0.00      RC0  H
ATOM   2160  CA  CYS C 227      48.205  17.158  42.934  1.00  0.00      RC0  C
ATOM   2161  C   CYS C 227      48.283  16.786  44.407  1.00  0.00      RC0  C
ATOM   2162  O   CYS C 227      48.643  17.601  45.261  1.00  0.00      RC0  O
ATOM   2163  N   ARG C 228      47.930  15.533  44.697  1.00  0.00      RC0  N
ATOM   2164  H   ARG C 228      47.622  14.919  43.964  1.00  0.00      RC0  H
ATOM   2165  CA  ARG C 228      47.919  15.043  46.069  1.00  0.00      RC0  C
ATOM   2166  CB  ARG C 228      46.940  13.878  46.202  1.00  0.00      RC0  C
ATOM   2167  CG  ARG C 228      46.642  13.496  47.653  1.00  0.00      RC0  C
ATOM   2168  CD  ARG C 228      45.968  12.133  47.734  1.00  0.00      RC0  C
ATOM   2169  NE  ARG C 228      46.759  11.174  46.970  1.00  0.00      RC0  N
ATOM   2170  HE  ARG C 228      47.717  11.409  46.783  1.00  0.00      RC0  H
ATOM   2171  CZ  ARG C 228      46.145  10.072  46.459  1.00  0.00      RC0  C
ATOM   2172  NH1 ARG C 228      44.882   9.774  46.821  1.00  0.00      RC0  N
ATOM   2173 HH11 ARG C 228      44.396   9.023  46.357  1.00  0.00      RC0  H
ATOM   2174 HH12 ARG C 228      44.378  10.294  47.514  1.00  0.00      RC0  H
ATOM   2175  NH2 ARG C 228      46.804   9.301  45.576  1.00  0.00      RC0  N
ATOM   2176 HH21 ARG C 228      46.378   8.459  45.220  1.00  0.00      RC0  H
ATOM   2177 HH22 ARG C 228      47.707   9.561  45.210  1.00  0.00      RC0  H
ATOM   2178  C   ARG C 228      49.303  14.653  46.561  1.00  0.00      RC0  C
ATOM   2179  O   ARG C 228      49.518  14.601  47.777  1.00  0.00      RC0  O
ATOM   2180  N   LYS C 229      50.242  14.382  45.657  1.00  0.00      RC0  N
ATOM   2181  H   LYS C 229      50.041  14.422  44.680  1.00  0.00      RC0  H
ATOM   2182  CA  LYS C 229      51.596  14.026  46.058  1.00  0.00      RC0  C
ATOM   2183  CB  LYS C 229      51.853  12.525  45.935  1.00  0.00      RC0  C
ATOM   2184  CG  LYS C 229      51.100  11.736  47.010  1.00  0.00      RC0  C
ATOM   2185  CD  LYS C 229      51.466  10.260  46.980  1.00  0.00      RC0  C
ATOM   2186  CE  LYS C 229      52.955  10.041  47.242  1.00  0.00      RC0  C
ATOM   2187  NZ  LYS C 229      53.414   8.870  46.485  1.00  0.00      RC0  N
ATOM   2188  HZ1 LYS C 229      53.669   8.076  47.099  1.00  0.00      RC0  H
ATOM   2189  HZ2 LYS C 229      52.656   8.559  45.842  1.00  0.00      RC0  H
ATOM   2190  HZ3 LYS C 229      54.228   9.152  45.896  1.00  0.00      RC0  H
ATOM   2191  C   LYS C 229      52.623  14.856  45.300  1.00  0.00      RC0  C
ATOM   2192  O   LYS C 229      53.223  15.767  45.878  1.00  0.00      RC0  O
ATOM   2193  N   PHE C 230      52.841  14.565  44.019  1.00  0.00      RC0  N
ATOM   2194  H   PHE C 230      52.369  13.834  43.517  1.00  0.00      RC0  H
ATOM   2195  CA  PHE C 230      53.798  15.328  43.229  1.00  0.00      RC0  C
ATOM   2196  CB  PHE C 230      55.046  14.502  42.916  1.00  0.00      RC0  C
ATOM   2197  CG  PHE C 230      55.961  14.462  44.114  1.00  0.00      RC0  C
ATOM   2198  CD1 PHE C 230      55.916  13.388  44.994  1.00  0.00      RC0  C
ATOM   2199  CD2 PHE C 230      56.852  15.506  44.329  1.00  0.00      RC0  C
ATOM   2200  CE1 PHE C 230      56.766  13.359  46.093  1.00  0.00      RC0  C
ATOM   2201  CE2 PHE C 230      57.703  15.477  45.427  1.00  0.00      RC0  C
ATOM   2202  CZ  PHE C 230      57.660  14.402  46.308  1.00  0.00      RC0  C
ATOM   2203  C   PHE C 230      53.165  15.763  41.919  1.00  0.00      RC0  C
ATOM   2204  O   PHE C 230      52.377  15.024  41.332  1.00  0.00      RC0  O
ATOM   2205  N   ARG C 231      53.490  16.976  41.478  1.00  0.00      RC0  N
ATOM   2206  H   ARG C 231      54.129  17.546  42.003  1.00  0.00      RC0  H
ATOM   2207  CA  ARG C 231      53.094  17.458  40.162  1.00  0.00      RC0  C
ATOM   2208  CB  ARG C 231      52.610  18.907  40.284  1.00  0.00      RC0  C
ATOM   2209  CG  ARG C 231      52.096  19.479  38.961  1.00  0.00      RC0  C
ATOM   2210  CD  ARG C 231      52.065  21.014  38.858  1.00  0.00      RC0  C
ATOM   2211  NE  ARG C 231      53.388  21.578  38.557  1.00  0.00      RC0  N
ATOM   2212  HE  ARG C 231      54.124  21.362  39.204  1.00  0.00      RC0  H
ATOM   2213  CZ  ARG C 231      53.549  22.370  37.439  1.00  0.00      RC0  C
ATOM   2214  NH1 ARG C 231      52.517  22.555  36.595  1.00  0.00      RC0  N
ATOM   2215 HH11 ARG C 231      52.609  23.215  35.828  1.00  0.00      RC0  H
ATOM   2216 HH12 ARG C 231      51.661  22.036  36.665  1.00  0.00      RC0  H
ATOM   2217  NH2 ARG C 231      54.730  22.969  37.167  1.00  0.00      RC0  N
ATOM   2218 HH21 ARG C 231      54.831  23.525  36.314  1.00  0.00      RC0  H
ATOM   2219 HH22 ARG C 231      55.551  22.918  37.737  1.00  0.00      RC0  H
ATOM   2220  C   ARG C 231      54.328  17.496  39.271  1.00  0.00      RC0  C
ATOM   2221  O   ARG C 231      55.310  18.173  39.587  1.00  0.00      RC0  O
ATOM   2222  N   ASP C 232      54.272  16.763  38.168  1.00  0.00      RC0  N
ATOM   2223  H   ASP C 232      53.407  16.324  37.933  1.00  0.00      RC0  H
ATOM   2224  CA  ASP C 232      55.314  16.731  37.150  1.00  0.00      RC0  C
ATOM   2225  CB  ASP C 232      55.623  15.293  36.785  1.00  0.00      RC0  C
ATOM   2226  CG  ASP C 232      56.773  15.358  35.831  1.00  0.00      RC0  C
ATOM   2227  OD1 ASP C 232      57.456  16.365  35.855  1.00  0.00      RC0  O
ATOM   2228  OD2 ASP C 232      56.996  14.439  35.048  1.00  0.00      RC0  O
ATOM   2229  C   ASP C 232      54.739  17.488  35.954  1.00  0.00      RC0  C
ATOM   2230  O   ASP C 232      54.010  16.927  35.136  1.00  0.00      RC0  O
ATOM   2231  N   GLU C 233      55.059  18.774  35.870  1.00  0.00      RC0  N
ATOM   2232  H   GLU C 233      55.767  19.115  36.485  1.00  0.00      RC0  H
ATOM   2233  CA  GLU C 233      54.445  19.640  34.872  1.00  0.00      RC0  C
ATOM   2234  CB  GLU C 233      55.053  19.351  33.487  1.00  0.00      RC0  C
ATOM   2235  CG  GLU C 233      56.532  19.753  33.423  1.00  0.00      RC0  C
ATOM   2236  CD  GLU C 233      57.376  18.669  32.769  1.00  0.00      RC0  C
ATOM   2237  OE1 GLU C 233      58.600  18.751  32.836  1.00  0.00      RC0  O
ATOM   2238  OE2 GLU C 233      56.843  17.688  32.253  1.00  0.00      RC0  O
ATOM   2239  C   GLU C 233      52.929  19.528  34.957  1.00  0.00      RC0  C
ATOM   2240  O   GLU C 233      52.334  19.943  35.957  1.00  0.00      RC0  O
ATOM   2241  N   ALA C 234      52.281  18.966  33.936  1.00  0.00      RC0  N
ATOM   2242  H   ALA C 234      52.792  18.447  33.252  1.00  0.00      RC0  H
ATOM   2243  CA  ALA C 234      50.825  18.872  33.966  1.00  0.00      RC0  C
ATOM   2244  CB  ALA C 234      50.268  18.721  32.550  1.00  0.00      RC0  C
ATOM   2245  C   ALA C 234      50.322  17.709  34.815  1.00  0.00      RC0  C
ATOM   2246  O   ALA C 234      49.212  17.783  35.355  1.00  0.00      RC0  O
ATOM   2247  N   THR C 235      51.109  16.646  34.962  1.00  0.00      RC0  N
ATOM   2248  H   THR C 235      52.071  16.644  34.681  1.00  0.00      RC0  H
ATOM   2249  CA  THR C 235      50.603  15.377  35.470  1.00  0.00      RC0  C
ATOM   2250  CB  THR C 235      51.413  14.353  34.715  1.00  0.00      RC0  C
ATOM   2251  OG1 THR C 235      51.748  14.927  33.446  1.00  0.00      RC0  O
ATOM   2252  HG1 THR C 235      50.916  15.049  33.000  1.00  0.00      RC0  H
ATOM   2253  CG2 THR C 235      50.694  13.016  34.552  1.00  0.00      RC0  C
ATOM   2254  C   THR C 235      50.724  15.284  36.984  1.00  0.00      RC0  C
ATOM   2255  O   THR C 235      51.717  15.719  37.566  1.00  0.00      RC0  O
ATOM   2256  SG  CYS C 236      47.879  16.261  39.787  1.00  0.00      RC0  S
ATOM   2257  CB  CYS C 236      48.427  14.537  39.692  1.00  0.00      RC0  C
ATOM   2258  N   CYS C 236      49.714  14.697  37.619  1.00  0.00      RC0  N
ATOM   2259  H   CYS C 236      48.919  14.367  37.110  1.00  0.00      RC0  H
ATOM   2260  CA  CYS C 236      49.792  14.361  39.035  1.00  0.00      RC0  C
ATOM   2261  C   CYS C 236      50.325  12.941  39.188  1.00  0.00      RC0  C
ATOM   2262  O   CYS C 236      49.694  11.977  38.740  1.00  0.00      RC0  O
ATOM   2263  N   LYS C 237      51.487  12.822  39.821  1.00  0.00      RC0  N
ATOM   2264  H   LYS C 237      51.881  13.626  40.264  1.00  0.00      RC0  H
ATOM   2265  CA  LYS C 237      52.204  11.572  39.998  1.00  0.00      RC0  C
ATOM   2266  CB  LYS C 237      53.523  11.593  39.221  1.00  0.00      RC0  C
ATOM   2267  CG  LYS C 237      53.281  11.652  37.711  1.00  0.00      RC0  C
ATOM   2268  CD  LYS C 237      54.554  11.802  36.877  1.00  0.00      RC0  C
ATOM   2269  CE  LYS C 237      54.230  11.987  35.391  1.00  0.00      RC0  C
ATOM   2270  NZ  LYS C 237      55.393  12.528  34.680  1.00  0.00      RC0  N
ATOM   2271  HZ1 LYS C 237      55.107  13.219  33.957  1.00  0.00      RC0  H
ATOM   2272  HZ2 LYS C 237      55.984  13.079  35.340  1.00  0.00      RC0  H
ATOM   2273  HZ3 LYS C 237      55.990  11.797  34.251  1.00  0.00      RC0  H
ATOM   2274  C   LYS C 237      52.426  11.296  41.481  1.00  0.00      RC0  C
ATOM   2275  O   LYS C 237      52.278  12.173  42.342  1.00  0.00      RC0  O
ATOM   2276  N   ASP C 238      52.809  10.047  41.760  1.00  0.00      RC0  N
ATOM   2277  H   ASP C 238      52.886   9.373  41.027  1.00  0.00      RC0  H
ATOM   2278  CA  ASP C 238      53.131   9.621  43.117  1.00  0.00      RC0  C
ATOM   2279  CB  ASP C 238      53.116   8.096  43.206  1.00  0.00      RC0  C
ATOM   2280  CG  ASP C 238      51.791   7.609  43.727  1.00  0.00      RC0  C
ATOM   2281  OD1 ASP C 238      51.424   7.965  44.842  1.00  0.00      RC0  O
ATOM   2282  OD2 ASP C 238      51.105   6.891  43.012  1.00  0.00      RC0  O
ATOM   2283  C   ASP C 238      54.531  10.046  43.532  1.00  0.00      RC0  C
ATOM   2284  O   ASP C 238      54.786  10.252  44.724  1.00  0.00      RC0  O
ATOM   2285  N   THR C 239      55.440  10.175  42.571  1.00  0.00      RC0  N
ATOM   2286  H   THR C 239      55.249  10.032  41.601  1.00  0.00      RC0  H
ATOM   2287  CA  THR C 239      56.853  10.383  42.846  1.00  0.00      RC0  C
ATOM   2288  CB  THR C 239      57.452   9.028  43.251  1.00  0.00      RC0  C
ATOM   2289  OG1 THR C 239      56.507   8.238  43.992  1.00  0.00      RC0  O
ATOM   2290  HG1 THR C 239      56.890   7.371  44.052  1.00  0.00      RC0  H
ATOM   2291  CG2 THR C 239      58.762   9.187  44.026  1.00  0.00      RC0  C
ATOM   2292  C   THR C 239      57.491  10.903  41.570  1.00  0.00      RC0  C
ATOM   2293  O   THR C 239      57.013  10.618  40.468  1.00  0.00      RC0  O
ATOM   2294  CB  CYS C 240      60.108  13.373  40.898  1.00  0.00      RC0  C
ATOM   2295  SG  CYS C 240      59.234  14.788  41.616  1.00  0.00      RC0  S
ATOM   2296  N   CYS C 240      58.557  11.672  41.724  1.00  0.00      RC0  N
ATOM   2297  H   CYS C 240      58.996  11.812  42.609  1.00  0.00      RC0  H
ATOM   2298  CA  CYS C 240      59.202  12.193  40.530  1.00  0.00      RC0  C
ATOM   2299  C   CYS C 240      60.016  11.089  39.854  1.00  0.00      RC0  C
ATOM   2300  O   CYS C 240      60.659  10.288  40.538  1.00  0.00      RC0  O
ATOM   2301  N   PRO C 241      60.006  11.020  38.526  1.00  0.00      RC0  N
ATOM   2302  CD  PRO C 241      59.278  11.908  37.630  1.00  0.00      RC0  C
ATOM   2303  CA  PRO C 241      60.791   9.995  37.830  1.00  0.00      RC0  C
ATOM   2304  CB  PRO C 241      60.481  10.286  36.354  1.00  0.00      RC0  C
ATOM   2305  CG  PRO C 241      59.992  11.735  36.301  1.00  0.00      RC0  C
ATOM   2306  C   PRO C 241      62.260  10.091  38.205  1.00  0.00      RC0  C
ATOM   2307  O   PRO C 241      62.851  11.180  38.141  1.00  0.00      RC0  O
ATOM   2308  N   PRO C 242      62.887   8.986  38.607  1.00  0.00      RC0  N
ATOM   2309  CD  PRO C 242      62.311   7.653  38.721  1.00  0.00      RC0  C
ATOM   2310  CA  PRO C 242      64.298   9.054  39.002  1.00  0.00      RC0  C
ATOM   2311  CB  PRO C 242      64.486   7.707  39.705  1.00  0.00      RC0  C
ATOM   2312  CG  PRO C 242      63.511   6.758  39.006  1.00  0.00      RC0  C
ATOM   2313  C   PRO C 242      65.216   9.254  37.807  1.00  0.00      RC0  C
ATOM   2314  O   PRO C 242      64.907   8.867  36.677  1.00  0.00      RC0  O
ATOM   2315  N   LEU C 243      66.371   9.866  38.081  1.00  0.00      RC0  N
ATOM   2316  H   LEU C 243      66.571  10.109  39.029  1.00  0.00      RC0  H
ATOM   2317  CA  LEU C 243      67.299  10.243  37.019  1.00  0.00      RC0  C
ATOM   2318  CB  LEU C 243      68.398  11.138  37.590  1.00  0.00      RC0  C
ATOM   2319  CG  LEU C 243      67.878  12.357  38.353  1.00  0.00      RC0  C
ATOM   2320  CD1 LEU C 243      68.976  12.982  39.213  1.00  0.00      RC0  C
ATOM   2321  CD2 LEU C 243      67.223  13.383  37.429  1.00  0.00      RC0  C
ATOM   2322  C   LEU C 243      67.942   9.023  36.371  1.00  0.00      RC0  C
ATOM   2323  O   LEU C 243      68.334   9.079  35.199  1.00  0.00      RC0  O
ATOM   2324  N   MET C 244      68.072   7.930  37.115  1.00  0.00      RC0  N
ATOM   2325  H   MET C 244      67.654   7.883  38.021  1.00  0.00      RC0  H
ATOM   2326  CA  MET C 244      68.501   6.643  36.593  1.00  0.00      RC0  C
ATOM   2327  CB  MET C 244      69.802   6.206  37.271  1.00  0.00      RC0  C
ATOM   2328  CG  MET C 244      70.954   7.210  37.195  1.00  0.00      RC0  C
ATOM   2329  SD  MET C 244      71.705   7.327  35.567  1.00  0.00      RC0  S
ATOM   2330  CE  MET C 244      72.442   5.684  35.524  1.00  0.00      RC0  C
ATOM   2331  C   MET C 244      67.427   5.617  36.925  1.00  0.00      RC0  C
ATOM   2332  O   MET C 244      66.528   5.869  37.731  1.00  0.00      RC0  O
ATOM   2333  N   LEU C 245      67.510   4.448  36.297  1.00  0.00      RC0  N
ATOM   2334  H   LEU C 245      68.153   4.264  35.545  1.00  0.00      RC0  H
ATOM   2335  CA  LEU C 245      66.625   3.368  36.711  1.00  0.00      RC0  C
ATOM   2336  CB  LEU C 245      65.218   3.524  36.107  1.00  0.00      RC0  C
ATOM   2337  CG  LEU C 245      65.118   4.014  34.653  1.00  0.00      RC0  C
ATOM   2338  CD1 LEU C 245      65.602   3.008  33.603  1.00  0.00      RC0  C
ATOM   2339  CD2 LEU C 245      63.692   4.471  34.347  1.00  0.00      RC0  C
ATOM   2340  C   LEU C 245      67.236   2.027  36.345  1.00  0.00      RC0  C
ATOM   2341  O   LEU C 245      68.082   1.920  35.450  1.00  0.00      RC0  O
ATOM   2342  N   TYR C 246      66.786   1.008  37.070  1.00  0.00      RC0  N
ATOM   2343  H   TYR C 246      65.952   1.135  37.602  1.00  0.00      RC0  H
ATOM   2344  CA  TYR C 246      67.351  -0.331  36.997  1.00  0.00      RC0  C
ATOM   2345  CB  TYR C 246      67.054  -1.059  38.304  1.00  0.00      RC0  C
ATOM   2346  CG  TYR C 246      67.639  -2.447  38.279  1.00  0.00      RC0  C
ATOM   2347  CD1 TYR C 246      69.017  -2.619  38.242  1.00  0.00      RC0  C
ATOM   2348  CE1 TYR C 246      69.553  -3.899  38.278  1.00  0.00      RC0  C
ATOM   2349  CD2 TYR C 246      66.795  -3.550  38.311  1.00  0.00      RC0  C
ATOM   2350  CE2 TYR C 246      67.331  -4.830  38.345  1.00  0.00      RC0  C
ATOM   2351  CZ  TYR C 246      68.709  -5.002  38.346  1.00  0.00      RC0  C
ATOM   2352  OH  TYR C 246      69.241  -6.271  38.423  1.00  0.00      RC0  O
ATOM   2353  HH  TYR C 246      68.539  -6.908  38.452  1.00  0.00      RC0  H
ATOM   2354  C   TYR C 246      66.772  -1.081  35.804  1.00  0.00      RC0  C
ATOM   2355  O   TYR C 246      65.549  -1.217  35.682  1.00  0.00      RC0  O
ATOM   2356  N   ASN C 247      67.649  -1.563  34.924  1.00  0.00      RC0  N
ATOM   2357  H   ASN C 247      68.628  -1.432  35.080  1.00  0.00      RC0  H
ATOM   2358  CA  ASN C 247      67.229  -2.395  33.808  1.00  0.00      RC0  C
ATOM   2359  CB  ASN C 247      68.200  -2.333  32.649  1.00  0.00      RC0  C
ATOM   2360  CG  ASN C 247      67.531  -2.999  31.472  1.00  0.00      RC0  C
ATOM   2361  OD1 ASN C 247      67.091  -4.153  31.514  1.00  0.00      RC0  O
ATOM   2362  ND2 ASN C 247      67.487  -2.185  30.406  1.00  0.00      RC0  N
ATOM   2363 HD21 ASN C 247      67.869  -1.252  30.522  1.00  0.00      RC0  H
ATOM   2364 HD22 ASN C 247      67.094  -2.396  29.513  1.00  0.00      RC0  H
ATOM   2365  C   ASN C 247      67.133  -3.841  34.291  1.00  0.00      RC0  C
ATOM   2366  O   ASN C 247      68.161  -4.452  34.614  1.00  0.00      RC0  O
ATOM   2367  N   PRO C 248      65.932  -4.426  34.376  1.00  0.00      RC0  N
ATOM   2368  CD  PRO C 248      64.651  -3.846  34.008  1.00  0.00      RC0  C
ATOM   2369  CA  PRO C 248      65.806  -5.741  35.023  1.00  0.00      RC0  C
ATOM   2370  CB  PRO C 248      64.295  -5.848  35.269  1.00  0.00      RC0  C
ATOM   2371  CG  PRO C 248      63.706  -4.454  35.034  1.00  0.00      RC0  C
ATOM   2372  C   PRO C 248      66.310  -6.908  34.189  1.00  0.00      RC0  C
ATOM   2373  O   PRO C 248      66.432  -8.016  34.729  1.00  0.00      RC0  O
ATOM   2374  N   THR C 249      66.598  -6.709  32.901  1.00  0.00      RC0  N
ATOM   2375  H   THR C 249      66.455  -5.809  32.492  1.00  0.00      RC0  H
ATOM   2376  CA  THR C 249      67.169  -7.760  32.071  1.00  0.00      RC0  C
ATOM   2377  CB  THR C 249      66.269  -7.679  30.861  1.00  0.00      RC0  C
ATOM   2378  OG1 THR C 249      65.491  -6.474  31.006  1.00  0.00      RC0  O
ATOM   2379  HG1 THR C 249      66.059  -5.747  30.757  1.00  0.00      RC0  H
ATOM   2380  CG2 THR C 249      65.345  -8.894  30.755  1.00  0.00      RC0  C
ATOM   2381  C   THR C 249      68.638  -7.537  31.752  1.00  0.00      RC0  C
ATOM   2382  O   THR C 249      69.321  -8.492  31.369  1.00  0.00      RC0  O
ATOM   2383  N   THR C 250      69.135  -6.310  31.897  1.00  0.00      RC0  N
ATOM   2384  H   THR C 250      68.539  -5.518  32.022  1.00  0.00      RC0  H
ATOM   2385  CA  THR C 250      70.560  -6.035  31.790  1.00  0.00      RC0  C
ATOM   2386  CB  THR C 250      70.655  -4.709  31.068  1.00  0.00      RC0  C
ATOM   2387  OG1 THR C 250      69.552  -4.645  30.155  1.00  0.00      RC0  O
ATOM   2388  HG1 THR C 250      69.595  -3.787  29.749  1.00  0.00      RC0  H
ATOM   2389  CG2 THR C 250      71.991  -4.497  30.355  1.00  0.00      RC0  C
ATOM   2390  C   THR C 250      71.256  -6.065  33.142  1.00  0.00      RC0  C
ATOM   2391  O   THR C 250      72.476  -6.256  33.192  1.00  0.00      RC0  O
ATOM   2392  N   TYR C 251      70.510  -5.890  34.233  1.00  0.00      RC0  N
ATOM   2393  H   TYR C 251      69.532  -5.706  34.139  1.00  0.00      RC0  H
ATOM   2394  CA  TYR C 251      71.069  -5.839  35.580  1.00  0.00      RC0  C
ATOM   2395  CB  TYR C 251      71.687  -7.182  35.994  1.00  0.00      RC0  C
ATOM   2396  CG  TYR C 251      70.722  -8.297  35.667  1.00  0.00      RC0  C
ATOM   2397  CD1 TYR C 251      71.000  -9.181  34.630  1.00  0.00      RC0  C
ATOM   2398  CE1 TYR C 251      70.074 -10.158  34.284  1.00  0.00      RC0  C
ATOM   2399  CD2 TYR C 251      69.547  -8.426  36.393  1.00  0.00      RC0  C
ATOM   2400  CE2 TYR C 251      68.627  -9.407  36.055  1.00  0.00      RC0  C
ATOM   2401  CZ  TYR C 251      68.875 -10.252  34.981  1.00  0.00      RC0  C
ATOM   2402  OH  TYR C 251      67.919 -11.171  34.607  1.00  0.00      RC0  O
ATOM   2403  HH  TYR C 251      67.066 -10.789  34.784  1.00  0.00      RC0  H
ATOM   2404  C   TYR C 251      72.070  -4.703  35.735  1.00  0.00      RC0  C
ATOM   2405  O   TYR C 251      72.927  -4.740  36.619  1.00  0.00      RC0  O
ATOM   2406  N   GLN C 252      71.982  -3.697  34.876  1.00  0.00      RC0  N
ATOM   2407  H   GLN C 252      71.198  -3.654  34.259  1.00  0.00      RC0  H
ATOM   2408  CA  GLN C 252      72.714  -2.451  35.020  1.00  0.00      RC0  C
ATOM   2409  CB  GLN C 252      73.587  -2.223  33.787  1.00  0.00      RC0  C
ATOM   2410  CG  GLN C 252      74.597  -3.347  33.555  1.00  0.00      RC0  C
ATOM   2411  CD  GLN C 252      75.549  -3.409  34.728  1.00  0.00      RC0  C
ATOM   2412  OE1 GLN C 252      76.292  -2.472  35.002  1.00  0.00      RC0  O
ATOM   2413  NE2 GLN C 252      75.498  -4.570  35.400  1.00  0.00      RC0  N
ATOM   2414 HE21 GLN C 252      74.806  -5.256  35.167  1.00  0.00      RC0  H
ATOM   2415 HE22 GLN C 252      76.097  -4.770  36.173  1.00  0.00      RC0  H
ATOM   2416  C   GLN C 252      71.695  -1.325  35.143  1.00  0.00      RC0  C
ATOM   2417  O   GLN C 252      70.486  -1.562  35.187  1.00  0.00      RC0  O
ATOM   2418  N   MET C 253      72.178  -0.090  35.196  1.00  0.00      RC0  N
ATOM   2419  H   MET C 253      73.135   0.123  34.997  1.00  0.00      RC0  H
ATOM   2420  CA  MET C 253      71.311   1.061  35.405  1.00  0.00      RC0  C
ATOM   2421  CB  MET C 253      71.569   1.745  36.748  1.00  0.00      RC0  C
ATOM   2422  CG  MET C 253      71.251   0.835  37.935  1.00  0.00      RC0  C
ATOM   2423  SD  MET C 253      71.340   1.694  39.513  1.00  0.00      RC0  S
ATOM   2424  CE  MET C 253      69.948   2.805  39.257  1.00  0.00      RC0  C
ATOM   2425  C   MET C 253      71.460   2.038  34.251  1.00  0.00      RC0  C
ATOM   2426  O   MET C 253      72.576   2.443  33.909  1.00  0.00      RC0  O
ATOM   2427  N   ASP C 254      70.331   2.405  33.656  1.00  0.00      RC0  N
ATOM   2428  H   ASP C 254      69.447   2.079  33.995  1.00  0.00      RC0  H
ATOM   2429  CA  ASP C 254      70.298   3.305  32.516  1.00  0.00      RC0  C
ATOM   2430  CB  ASP C 254      69.280   2.783  31.484  1.00  0.00      RC0  C
ATOM   2431  CG  ASP C 254      69.382   1.272  31.259  1.00  0.00      RC0  C
ATOM   2432  OD1 ASP C 254      70.487   0.735  31.194  1.00  0.00      RC0  O
ATOM   2433  OD2 ASP C 254      68.343   0.619  31.139  1.00  0.00      RC0  O
ATOM   2434  C   ASP C 254      69.948   4.714  32.972  1.00  0.00      RC0  C
ATOM   2435  O   ASP C 254      69.141   4.901  33.890  1.00  0.00      RC0  O
ATOM   2436  N   VAL C 255      70.574   5.705  32.334  1.00  0.00      RC0  N
ATOM   2437  H   VAL C 255      71.133   5.444  31.551  1.00  0.00      RC0  H
ATOM   2438  CA  VAL C 255      70.141   7.080  32.525  1.00  0.00      RC0  C
ATOM   2439  CB  VAL C 255      71.120   8.067  31.868  1.00  0.00      RC0  C
ATOM   2440  CG1 VAL C 255      71.291   7.809  30.369  1.00  0.00      RC0  C
ATOM   2441  CG2 VAL C 255      70.737   9.516  32.178  1.00  0.00      RC0  C
ATOM   2442  C   VAL C 255      68.727   7.208  31.988  1.00  0.00      RC0  C
ATOM   2443  O   VAL C 255      68.400   6.680  30.916  1.00  0.00      RC0  O
ATOM   2444  N   ASN C 256      67.872   7.896  32.736  1.00  0.00      RC0  N
ATOM   2445  H   ASN C 256      68.196   8.443  33.504  1.00  0.00      RC0  H
ATOM   2446  CA  ASN C 256      66.479   7.985  32.341  1.00  0.00      RC0  C
ATOM   2447  CB  ASN C 256      65.595   7.828  33.565  1.00  0.00      RC0  C
ATOM   2448  CG  ASN C 256      64.165   7.995  33.130  1.00  0.00      RC0  C
ATOM   2449  OD1 ASN C 256      63.735   7.453  32.120  1.00  0.00      RC0  O
ATOM   2450  ND2 ASN C 256      63.451   8.766  33.966  1.00  0.00      RC0  N
ATOM   2451 HD21 ASN C 256      63.878   9.062  34.826  1.00  0.00      RC0  H
ATOM   2452 HD22 ASN C 256      62.520   9.052  33.741  1.00  0.00      RC0  H
ATOM   2453  C   ASN C 256      66.228   9.330  31.677  1.00  0.00      RC0  C
ATOM   2454  O   ASN C 256      66.307  10.365  32.359  1.00  0.00      RC0  O
ATOM   2455  N   PRO C 257      65.926   9.385  30.380  1.00  0.00      RC0  N
ATOM   2456  CD  PRO C 257      65.944   8.279  29.431  1.00  0.00      RC0  C
ATOM   2457  CA  PRO C 257      65.381  10.625  29.834  1.00  0.00      RC0  C
ATOM   2458  CB  PRO C 257      65.251  10.288  28.344  1.00  0.00      RC0  C
ATOM   2459  CG  PRO C 257      65.070   8.771  28.284  1.00  0.00      RC0  C
ATOM   2460  C   PRO C 257      64.060  10.886  30.528  1.00  0.00      RC0  C
ATOM   2461  O   PRO C 257      63.326   9.950  30.849  1.00  0.00      RC0  O
ATOM   2462  N   GLU C 258      63.761  12.152  30.783  1.00  0.00      RC0  N
ATOM   2463  H   GLU C 258      64.386  12.883  30.517  1.00  0.00      RC0  H
ATOM   2464  CA  GLU C 258      62.540  12.533  31.479  1.00  0.00      RC0  C
ATOM   2465  CB  GLU C 258      61.218  12.127  30.825  1.00  0.00      RC0  C
ATOM   2466  CG  GLU C 258      60.965  13.027  29.605  1.00  0.00      RC0  C
ATOM   2467  CD  GLU C 258      61.117  14.502  29.986  1.00  0.00      RC0  C
ATOM   2468  OE1 GLU C 258      60.182  15.098  30.523  1.00  0.00      RC0  O
ATOM   2469  OE2 GLU C 258      62.165  15.094  29.720  1.00  0.00      RC0  O
ATOM   2470  C   GLU C 258      62.688  12.307  32.976  1.00  0.00      RC0  C
ATOM   2471  O   GLU C 258      61.696  12.389  33.716  1.00  0.00      RC0  O
ATOM   2472  N   GLY C 259      63.897  12.010  33.450  1.00  0.00      RC0  N
ATOM   2473  H   GLY C 259      64.692  11.949  32.849  1.00  0.00      RC0  H
ATOM   2474  CA  GLY C 259      64.144  11.989  34.879  1.00  0.00      RC0  C
ATOM   2475  C   GLY C 259      64.214  13.405  35.422  1.00  0.00      RC0  C
ATOM   2476  O   GLY C 259      64.778  14.303  34.799  1.00  0.00      RC0  O
ATOM   2477  N   LYS C 260      63.636  13.600  36.602  1.00  0.00      RC0  N
ATOM   2478  H   LYS C 260      63.325  12.841  37.181  1.00  0.00      RC0  H
ATOM   2479  CA  LYS C 260      63.477  14.942  37.140  1.00  0.00      RC0  C
ATOM   2480  CB  LYS C 260      62.074  15.483  36.874  1.00  0.00      RC0  C
ATOM   2481  CG  LYS C 260      61.774  15.505  35.376  1.00  0.00      RC0  C
ATOM   2482  CD  LYS C 260      60.391  16.033  35.062  1.00  0.00      RC0  C
ATOM   2483  CE  LYS C 260      59.907  15.703  33.652  1.00  0.00      RC0  C
ATOM   2484  NZ  LYS C 260      58.544  16.217  33.528  1.00  0.00      RC0  N
ATOM   2485  HZ1 LYS C 260      58.125  16.196  32.578  1.00  0.00      RC0  H
ATOM   2486  HZ2 LYS C 260      57.898  15.765  34.208  1.00  0.00      RC0  H
ATOM   2487  HZ3 LYS C 260      58.507  17.227  33.780  1.00  0.00      RC0  H
ATOM   2488  C   LYS C 260      63.832  14.970  38.619  1.00  0.00      RC0  C
ATOM   2489  O   LYS C 260      63.855  13.944  39.302  1.00  0.00      RC0  O
ATOM   2490  N   TYR C 261      64.108  16.181  39.091  1.00  0.00      RC0  N
ATOM   2491  H   TYR C 261      63.955  16.969  38.499  1.00  0.00      RC0  H
ATOM   2492  CA  TYR C 261      64.539  16.452  40.453  1.00  0.00      RC0  C
ATOM   2493  CB  TYR C 261      65.509  17.637  40.482  1.00  0.00      RC0  C
ATOM   2494  CG  TYR C 261      66.766  17.350  39.697  1.00  0.00      RC0  C
ATOM   2495  CD1 TYR C 261      67.883  16.841  40.348  1.00  0.00      RC0  C
ATOM   2496  CE1 TYR C 261      69.051  16.602  39.635  1.00  0.00      RC0  C
ATOM   2497  CD2 TYR C 261      66.814  17.609  38.333  1.00  0.00      RC0  C
ATOM   2498  CE2 TYR C 261      67.980  17.363  37.619  1.00  0.00      RC0  C
ATOM   2499  CZ  TYR C 261      69.100  16.863  38.271  1.00  0.00      RC0  C
ATOM   2500  OH  TYR C 261      70.261  16.627  37.566  1.00  0.00      RC0  O
ATOM   2501  HH  TYR C 261      70.112  16.819  36.648  1.00  0.00      RC0  H
ATOM   2502  C   TYR C 261      63.340  16.823  41.313  1.00  0.00      RC0  C
ATOM   2503  O   TYR C 261      62.405  17.481  40.846  1.00  0.00      RC0  O
ATOM   2504  N   SER C 262      63.381  16.404  42.575  1.00  0.00      RC0  N
ATOM   2505  H   SER C 262      64.201  15.943  42.925  1.00  0.00      RC0  H
ATOM   2506  CA  SER C 262      62.291  16.636  43.517  1.00  0.00      RC0  C
ATOM   2507  CB  SER C 262      62.370  15.413  44.396  1.00  0.00      RC0  C
ATOM   2508  OG  SER C 262      63.188  14.499  43.652  1.00  0.00      RC0  O
ATOM   2509  HG  SER C 262      62.698  14.266  42.874  1.00  0.00      RC0  H
ATOM   2510  C   SER C 262      62.505  17.981  44.202  1.00  0.00      RC0  C
ATOM   2511  O   SER C 262      63.464  18.154  44.961  1.00  0.00      RC0  O
ATOM   2512  N   PHE C 263      61.609  18.931  43.940  1.00  0.00      RC0  N
ATOM   2513  H   PHE C 263      60.822  18.732  43.349  1.00  0.00      RC0  H
ATOM   2514  CA  PHE C 263      61.673  20.262  44.538  1.00  0.00      RC0  C
ATOM   2515  CB  PHE C 263      62.054  21.284  43.468  1.00  0.00      RC0  C
ATOM   2516  CG  PHE C 263      61.956  22.685  44.021  1.00  0.00      RC0  C
ATOM   2517  CD1 PHE C 263      62.731  23.062  45.111  1.00  0.00      RC0  C
ATOM   2518  CD2 PHE C 263      61.084  23.597  43.437  1.00  0.00      RC0  C
ATOM   2519  CE1 PHE C 263      62.624  24.350  45.620  1.00  0.00      RC0  C
ATOM   2520  CE2 PHE C 263      60.979  24.885  43.948  1.00  0.00      RC0  C
ATOM   2521  CZ  PHE C 263      61.748  25.261  45.042  1.00  0.00      RC0  C
ATOM   2522  C   PHE C 263      60.301  20.585  45.112  1.00  0.00      RC0  C
ATOM   2523  O   PHE C 263      59.337  20.769  44.361  1.00  0.00      RC0  O
ATOM   2524  N   GLY C 264      60.213  20.652  46.438  1.00  0.00      RC0  N
ATOM   2525  H   GLY C 264      61.009  20.395  46.984  1.00  0.00      RC0  H
ATOM   2526  CA  GLY C 264      58.918  20.821  47.073  1.00  0.00      RC0  C
ATOM   2527  C   GLY C 264      58.019  19.654  46.721  1.00  0.00      RC0  C
ATOM   2528  O   GLY C 264      58.403  18.486  46.840  1.00  0.00      RC0  O
ATOM   2529  N   ALA C 265      56.801  19.966  46.283  1.00  0.00      RC0  N
ATOM   2530  H   ALA C 265      56.557  20.925  46.139  1.00  0.00      RC0  H
ATOM   2531  CA  ALA C 265      55.879  18.969  45.744  1.00  0.00      RC0  C
ATOM   2532  CB  ALA C 265      54.467  19.182  46.294  1.00  0.00      RC0  C
ATOM   2533  C   ALA C 265      55.829  19.031  44.224  1.00  0.00      RC0  C
ATOM   2534  O   ALA C 265      54.766  18.871  43.619  1.00  0.00      RC0  O
ATOM   2535  N   THR C 266      56.973  19.267  43.584  1.00  0.00      RC0  N
ATOM   2536  H   THR C 266      57.852  19.358  44.050  1.00  0.00      RC0  H
ATOM   2537  CA  THR C 266      57.042  19.388  42.136  1.00  0.00      RC0  C
ATOM   2538  CB  THR C 266      57.090  20.887  41.923  1.00  0.00      RC0  C
ATOM   2539  OG1 THR C 266      56.927  21.514  43.204  1.00  0.00      RC0  O
ATOM   2540  HG1 THR C 266      57.771  21.414  43.634  1.00  0.00      RC0  H
ATOM   2541  CG2 THR C 266      56.033  21.376  40.935  1.00  0.00      RC0  C
ATOM   2542  C   THR C 266      58.277  18.663  41.621  1.00  0.00      RC0  C
ATOM   2543  O   THR C 266      59.209  18.361  42.371  1.00  0.00      RC0  O
ATOM   2544  SG  CYS C 267      57.929  15.381  40.161  1.00  0.00      RC0  S
ATOM   2545  CB  CYS C 267      58.872  16.435  39.015  1.00  0.00      RC0  C
ATOM   2546  N   CYS C 267      58.271  18.400  40.315  1.00  0.00      RC0  N
ATOM   2547  H   CYS C 267      57.477  18.628  39.747  1.00  0.00      RC0  H
ATOM   2548  CA  CYS C 267      59.374  17.744  39.624  1.00  0.00      RC0  C
ATOM   2549  C   CYS C 267      59.920  18.707  38.579  1.00  0.00      RC0  C
ATOM   2550  O   CYS C 267      59.179  19.152  37.696  1.00  0.00      RC0  O
ATOM   2551  N   VAL C 268      61.211  19.023  38.676  1.00  0.00      RC0  N
ATOM   2552  H   VAL C 268      61.784  18.549  39.349  1.00  0.00      RC0  H
ATOM   2553  CA  VAL C 268      61.837  20.032  37.829  1.00  0.00      RC0  C
ATOM   2554  CB  VAL C 268      62.242  21.262  38.652  1.00  0.00      RC0  C
ATOM   2555  CG1 VAL C 268      61.009  22.020  39.148  1.00  0.00      RC0  C
ATOM   2556  CG2 VAL C 268      63.173  20.884  39.806  1.00  0.00      RC0  C
ATOM   2557  C   VAL C 268      63.037  19.428  37.118  1.00  0.00      RC0  C
ATOM   2558  O   VAL C 268      63.772  18.615  37.683  1.00  0.00      RC0  O
ATOM   2559  N   LYS C 269      63.260  19.857  35.875  1.00  0.00      RC0  N
ATOM   2560  H   LYS C 269      62.630  20.519  35.471  1.00  0.00      RC0  H
ATOM   2561  CA  LYS C 269      64.427  19.384  35.142  1.00  0.00      RC0  C
ATOM   2562  CB  LYS C 269      64.249  19.561  33.630  1.00  0.00      RC0  C
ATOM   2563  CG  LYS C 269      62.859  19.096  33.185  1.00  0.00      RC0  C
ATOM   2564  CD  LYS C 269      62.740  18.680  31.715  1.00  0.00      RC0  C
ATOM   2565  CE  LYS C 269      61.272  18.396  31.385  1.00  0.00      RC0  C
ATOM   2566  NZ  LYS C 269      61.120  17.426  30.297  1.00  0.00      RC0  N
ATOM   2567  HZ1 LYS C 269      61.687  16.565  30.471  1.00  0.00      RC0  H
ATOM   2568  HZ2 LYS C 269      60.162  17.012  30.289  1.00  0.00      RC0  H
ATOM   2569  HZ3 LYS C 269      61.349  17.794  29.359  1.00  0.00      RC0  H
ATOM   2570  C   LYS C 269      65.722  19.986  35.671  1.00  0.00      RC0  C
ATOM   2571  O   LYS C 269      66.789  19.396  35.473  1.00  0.00      RC0  O
ATOM   2572  N   LYS C 270      65.654  21.134  36.345  1.00  0.00      RC0  N
ATOM   2573  H   LYS C 270      64.774  21.515  36.620  1.00  0.00      RC0  H
ATOM   2574  CA  LYS C 270      66.842  21.802  36.858  1.00  0.00      RC0  C
ATOM   2575  CB  LYS C 270      67.090  23.029  35.977  1.00  0.00      RC0  C
ATOM   2576  CG  LYS C 270      65.765  23.651  35.478  1.00  0.00      RC0  C
ATOM   2577  CD  LYS C 270      65.533  25.153  35.734  1.00  0.00      RC0  C
ATOM   2578  CE  LYS C 270      64.912  25.573  37.082  1.00  0.00      RC0  C
ATOM   2579  NZ  LYS C 270      63.542  25.057  37.218  1.00  0.00      RC0  N
ATOM   2580  HZ1 LYS C 270      62.929  25.623  37.851  1.00  0.00      RC0  H
ATOM   2581  HZ2 LYS C 270      62.987  25.127  36.337  1.00  0.00      RC0  H
ATOM   2582  HZ3 LYS C 270      63.512  24.085  37.569  1.00  0.00      RC0  H
ATOM   2583  C   LYS C 270      66.579  22.340  38.254  1.00  0.00      RC0  C
ATOM   2584  O   LYS C 270      65.485  22.830  38.551  1.00  0.00      RC0  O
ATOM   2585  CB  CYS C 271      68.536  21.939  41.334  1.00  0.00      RC0  C
ATOM   2586  SG  CYS C 271      68.333  21.961  43.146  1.00  0.00      RC0  S
ATOM   2587  N   CYS C 271      67.596  22.242  39.100  1.00  0.00      RC0  N
ATOM   2588  H   CYS C 271      68.494  21.964  38.764  1.00  0.00      RC0  H
ATOM   2589  CA  CYS C 271      67.511  22.704  40.479  1.00  0.00      RC0  C
ATOM   2590  C   CYS C 271      67.596  24.229  40.524  1.00  0.00      RC0  C
ATOM   2591  O   CYS C 271      68.541  24.801  39.974  1.00  0.00      RC0  O
ATOM   2592  N   PRO C 272      66.653  24.918  41.167  1.00  0.00      RC0  N
ATOM   2593  CD  PRO C 272      65.444  24.388  41.778  1.00  0.00      RC0  C
ATOM   2594  CA  PRO C 272      66.691  26.385  41.164  1.00  0.00      RC0  C
ATOM   2595  CB  PRO C 272      65.360  26.764  41.827  1.00  0.00      RC0  C
ATOM   2596  CG  PRO C 272      64.456  25.541  41.678  1.00  0.00      RC0  C
ATOM   2597  C   PRO C 272      67.884  26.938  41.933  1.00  0.00      RC0  C
ATOM   2598  O   PRO C 272      68.481  26.276  42.784  1.00  0.00      RC0  O
ATOM   2599  N   ARG C 273      68.227  28.185  41.609  1.00  0.00      RC0  N
ATOM   2600  H   ARG C 273      67.656  28.669  40.951  1.00  0.00      RC0  H
ATOM   2601  CA  ARG C 273      69.297  28.883  42.307  1.00  0.00      RC0  C
ATOM   2602  CB  ARG C 273      69.490  30.334  41.851  1.00  0.00      RC0  C
ATOM   2603  CG  ARG C 273      69.984  30.499  40.413  1.00  0.00      RC0  C
ATOM   2604  CD  ARG C 273      70.426  31.936  40.101  1.00  0.00      RC0  C
ATOM   2605  NE  ARG C 273      71.680  32.283  40.779  1.00  0.00      RC0  N
ATOM   2606  HE  ARG C 273      72.353  31.537  40.838  1.00  0.00      RC0  H
ATOM   2607  CZ  ARG C 273      71.917  33.578  41.165  1.00  0.00      RC0  C
ATOM   2608  NH1 ARG C 273      70.938  34.500  41.008  1.00  0.00      RC0  N
ATOM   2609 HH11 ARG C 273      71.053  35.462  41.270  1.00  0.00      RC0  H
ATOM   2610 HH12 ARG C 273      70.046  34.255  40.615  1.00  0.00      RC0  H
ATOM   2611  NH2 ARG C 273      73.119  33.917  41.694  1.00  0.00      RC0  N
ATOM   2612 HH21 ARG C 273      73.351  34.851  41.993  1.00  0.00      RC0  H
ATOM   2613 HH22 ARG C 273      73.854  33.241  41.808  1.00  0.00      RC0  H
ATOM   2614  C   ARG C 273      69.066  28.863  43.813  1.00  0.00      RC0  C
ATOM   2615  O   ARG C 273      67.930  28.857  44.293  1.00  0.00      RC0  O
ATOM   2616  N   ASN C 274      70.169  28.849  44.562  1.00  0.00      RC0  N
ATOM   2617  H   ASN C 274      71.038  28.703  44.094  1.00  0.00      RC0  H
ATOM   2618  CA  ASN C 274      70.155  28.746  46.018  1.00  0.00      RC0  C
ATOM   2619  CB  ASN C 274      69.260  29.798  46.712  1.00  0.00      RC0  C
ATOM   2620  CG  ASN C 274      70.065  30.827  47.486  1.00  0.00      RC0  C
ATOM   2621  OD1 ASN C 274      71.159  30.569  47.971  1.00  0.00      RC0  O
ATOM   2622  ND2 ASN C 274      69.459  32.029  47.578  1.00  0.00      RC0  N
ATOM   2623 HD21 ASN C 274      68.586  32.205  47.125  1.00  0.00      RC0  H
ATOM   2624 HD22 ASN C 274      69.840  32.817  48.081  1.00  0.00      RC0  H
ATOM   2625  C   ASN C 274      69.758  27.346  46.479  1.00  0.00      RC0  C
ATOM   2626  O   ASN C 274      69.793  27.049  47.676  1.00  0.00      RC0  O
ATOM   2627  N   TYR C 275      69.389  26.480  45.541  1.00  0.00      RC0  N
ATOM   2628  H   TYR C 275      69.396  26.656  44.556  1.00  0.00      RC0  H
ATOM   2629  CA  TYR C 275      69.086  25.084  45.815  1.00  0.00      RC0  C
ATOM   2630  CB  TYR C 275      67.650  24.719  45.381  1.00  0.00      RC0  C
ATOM   2631  CG  TYR C 275      66.601  25.529  46.118  1.00  0.00      RC0  C
ATOM   2632  CD1 TYR C 275      66.464  26.889  45.873  1.00  0.00      RC0  C
ATOM   2633  CE1 TYR C 275      65.609  27.665  46.640  1.00  0.00      RC0  C
ATOM   2634  CD2 TYR C 275      65.772  24.924  47.055  1.00  0.00      RC0  C
ATOM   2635  CE2 TYR C 275      64.900  25.696  47.819  1.00  0.00      RC0  C
ATOM   2636  CZ  TYR C 275      64.865  27.076  47.650  1.00  0.00      RC0  C
ATOM   2637  OH  TYR C 275      64.124  27.882  48.496  1.00  0.00      RC0  O
ATOM   2638  HH  TYR C 275      63.545  27.347  49.044  1.00  0.00      RC0  H
ATOM   2639  C   TYR C 275      70.102  24.211  45.094  1.00  0.00      RC0  C
ATOM   2640  O   TYR C 275      70.532  24.534  43.980  1.00  0.00      RC0  O
ATOM   2641  N   VAL C 276      70.494  23.113  45.736  1.00  0.00      RC0  N
ATOM   2642  H   VAL C 276      69.847  22.522  46.190  1.00  0.00      RC0  H
ATOM   2643  CA  VAL C 276      71.600  22.288  45.271  1.00  0.00      RC0  C
ATOM   2644  CB  VAL C 276      72.695  22.438  46.336  1.00  0.00      RC0  C
ATOM   2645  CG1 VAL C 276      72.226  22.167  47.765  1.00  0.00      RC0  C
ATOM   2646  CG2 VAL C 276      73.883  21.577  46.011  1.00  0.00      RC0  C
ATOM   2647  C   VAL C 276      71.133  20.853  45.067  1.00  0.00      RC0  C
ATOM   2648  O   VAL C 276      70.338  20.325  45.853  1.00  0.00      RC0  O
ATOM   2649  N   VAL C 277      71.645  20.229  44.001  1.00  0.00      RC0  N
ATOM   2650  H   VAL C 277      72.372  20.713  43.514  1.00  0.00      RC0  H
ATOM   2651  CA  VAL C 277      71.366  18.843  43.626  1.00  0.00      RC0  C
ATOM   2652  CB  VAL C 277      72.210  18.519  42.376  1.00  0.00      RC0  C
ATOM   2653  CG1 VAL C 277      72.047  17.102  41.820  1.00  0.00      RC0  C
ATOM   2654  CG2 VAL C 277      71.898  19.546  41.287  1.00  0.00      RC0  C
ATOM   2655  C   VAL C 277      71.647  17.911  44.799  1.00  0.00      RC0  C
ATOM   2656  O   VAL C 277      72.363  18.274  45.739  1.00  0.00      RC0  O
ATOM   2657  N   THR C 278      71.088  16.701  44.747  1.00  0.00      RC0  N
ATOM   2658  H   THR C 278      70.512  16.391  43.993  1.00  0.00      RC0  H
ATOM   2659  CA  THR C 278      71.292  15.696  45.780  1.00  0.00      RC0  C
ATOM   2660  CB  THR C 278      70.212  15.877  46.855  1.00  0.00      RC0  C
ATOM   2661  OG1 THR C 278      70.033  17.272  47.100  1.00  0.00      RC0  O
ATOM   2662  HG1 THR C 278      69.565  17.617  46.347  1.00  0.00      RC0  H
ATOM   2663  CG2 THR C 278      70.520  15.181  48.181  1.00  0.00      RC0  C
ATOM   2664  C   THR C 278      71.348  14.315  45.140  1.00  0.00      RC0  C
ATOM   2665  O   THR C 278      70.924  14.118  43.998  1.00  0.00      RC0  O
ATOM   2666  N   ASP C 279      71.900  13.359  45.893  1.00  0.00      RC0  N
ATOM   2667  H   ASP C 279      72.125  13.508  46.858  1.00  0.00      RC0  H
ATOM   2668  CA  ASP C 279      71.995  11.975  45.435  1.00  0.00      RC0  C
ATOM   2669  CB  ASP C 279      72.599  11.086  46.536  1.00  0.00      RC0  C
ATOM   2670  CG  ASP C 279      71.696  11.061  47.757  1.00  0.00      RC0  C
ATOM   2671  OD1 ASP C 279      71.118  10.021  48.048  1.00  0.00      RC0  O
ATOM   2672  OD2 ASP C 279      71.498  12.101  48.378  1.00  0.00      RC0  O
ATOM   2673  C   ASP C 279      70.649  11.452  44.947  1.00  0.00      RC0  C
ATOM   2674  O   ASP C 279      70.513  11.016  43.798  1.00  0.00      RC0  O
ATOM   2675  N   HIS C 280      69.637  11.482  45.815  1.00  0.00      RC0  N
ATOM   2676  H   HIS C 280      69.833  11.824  46.736  1.00  0.00      RC0  H
ATOM   2677  CA  HIS C 280      68.313  10.977  45.464  1.00  0.00      RC0  C
ATOM   2678  CB  HIS C 280      67.552  10.372  46.658  1.00  0.00      RC0  C
ATOM   2679  CG  HIS C 280      67.532  11.248  47.888  1.00  0.00      RC0  C
ATOM   2680  ND1 HIS C 280      68.612  11.535  48.643  1.00  0.00      RC0  N
ATOM   2681  HD1 HIS C 280      69.541  11.207  48.522  1.00  0.00      RC0  H
ATOM   2682  CD2 HIS C 280      66.416  11.867  48.455  1.00  0.00      RC0  C
ATOM   2683  NE2 HIS C 280      66.838  12.540  49.557  1.00  0.00      RC0  N
ATOM   2684  CE1 HIS C 280      68.192  12.331  49.672  1.00  0.00      RC0  C
ATOM   2685  C   HIS C 280      67.523  11.945  44.584  1.00  0.00      RC0  C
ATOM   2686  O   HIS C 280      66.288  11.898  44.583  1.00  0.00      RC0  O
ATOM   2687  N   GLY C 281      68.205  12.808  43.830  1.00  0.00      RC0  N
ATOM   2688  H   GLY C 281      69.206  12.819  43.850  1.00  0.00      RC0  H
ATOM   2689  CA  GLY C 281      67.550  13.752  42.953  1.00  0.00      RC0  C
ATOM   2690  C   GLY C 281      66.816  14.873  43.649  1.00  0.00      RC0  C
ATOM   2691  O   GLY C 281      66.338  15.789  42.968  1.00  0.00      RC0  O
ATOM   2692  N   SER C 282      66.704  14.843  44.975  1.00  0.00      RC0  N
ATOM   2693  H   SER C 282      67.108  14.102  45.503  1.00  0.00      RC0  H
ATOM   2694  CA  SER C 282      66.014  15.912  45.681  1.00  0.00      RC0  C
ATOM   2695  CB  SER C 282      66.034  15.474  47.135  1.00  0.00      RC0  C
ATOM   2696  OG  SER C 282      67.051  14.470  47.258  1.00  0.00      RC0  O
ATOM   2697  HG  SER C 282      67.017  14.167  48.162  1.00  0.00      RC0  H
ATOM   2698  C   SER C 282      66.711  17.240  45.436  1.00  0.00      RC0  C
ATOM   2699  O   SER C 282      67.941  17.334  45.502  1.00  0.00      RC0  O
ATOM   2700  SG  CYS C 283      66.342  22.048  43.625  1.00  0.00      RC0  S
ATOM   2701  CB  CYS C 283      65.714  20.381  43.955  1.00  0.00      RC0  C
ATOM   2702  N   CYS C 283      65.919  18.265  45.145  1.00  0.00      RC0  N
ATOM   2703  H   CYS C 283      65.113  17.990  44.660  1.00  0.00      RC0  H
ATOM   2704  CA  CYS C 283      66.426  19.625  45.075  1.00  0.00      RC0  C
ATOM   2705  C   CYS C 283      66.356  20.230  46.469  1.00  0.00      RC0  C
ATOM   2706  O   CYS C 283      65.282  20.272  47.077  1.00  0.00      RC0  O
ATOM   2707  N   VAL C 284      67.495  20.692  46.979  1.00  0.00      RC0  N
ATOM   2708  H   VAL C 284      68.358  20.656  46.466  1.00  0.00      RC0  H
ATOM   2709  CA  VAL C 284      67.592  21.133  48.364  1.00  0.00      RC0  C
ATOM   2710  CB  VAL C 284      68.248  20.111  49.302  1.00  0.00      RC0  C
ATOM   2711  CG1 VAL C 284      67.752  20.366  50.726  1.00  0.00      RC0  C
ATOM   2712  CG2 VAL C 284      67.931  18.664  48.929  1.00  0.00      RC0  C
ATOM   2713  C   VAL C 284      68.261  22.496  48.429  1.00  0.00      RC0  C
ATOM   2714  O   VAL C 284      69.271  22.743  47.760  1.00  0.00      RC0  O
ATOM   2715  N   ARG C 285      67.694  23.376  49.258  1.00  0.00      RC0  N
ATOM   2716  H   ARG C 285      66.889  23.082  49.768  1.00  0.00      RC0  H
ATOM   2717  CA  ARG C 285      68.277  24.694  49.489  1.00  0.00      RC0  C
ATOM   2718  CB  ARG C 285      67.278  25.467  50.345  1.00  0.00      RC0  C
ATOM   2719  CG  ARG C 285      67.564  26.945  50.569  1.00  0.00      RC0  C
ATOM   2720  CD  ARG C 285      66.374  27.594  51.275  1.00  0.00      RC0  C
ATOM   2721  NE  ARG C 285      66.666  28.977  51.631  1.00  0.00      RC0  N
ATOM   2722  HE  ARG C 285      67.192  29.123  52.480  1.00  0.00      RC0  H
ATOM   2723  CZ  ARG C 285      66.309  30.004  50.810  1.00  0.00      RC0  C
ATOM   2724  NH1 ARG C 285      65.551  29.770  49.713  1.00  0.00      RC0  N
ATOM   2725 HH11 ARG C 285      65.291  30.478  49.055  1.00  0.00      RC0  H
ATOM   2726 HH12 ARG C 285      65.183  28.852  49.493  1.00  0.00      RC0  H
ATOM   2727  NH2 ARG C 285      66.728  31.247  51.127  1.00  0.00      RC0  N
ATOM   2728 HH21 ARG C 285      66.539  32.063  50.577  1.00  0.00      RC0  H
ATOM   2729 HH22 ARG C 285      67.272  31.376  51.972  1.00  0.00      RC0  H
ATOM   2730  C   ARG C 285      69.632  24.585  50.172  1.00  0.00      RC0  C
ATOM   2731  O   ARG C 285      70.583  25.288  49.808  1.00  0.00      RC0  O
ATOM   2732  N   ALA C 286      69.734  23.714  51.171  1.00  0.00      RC0  N
ATOM   2733  H   ALA C 286      69.027  23.028  51.341  1.00  0.00      RC0  H
ATOM   2734  CA  ALA C 286      70.940  23.559  51.964  1.00  0.00      RC0  C
ATOM   2735  CB  ALA C 286      70.741  24.116  53.375  1.00  0.00      RC0  C
ATOM   2736  C   ALA C 286      71.290  22.082  52.049  1.00  0.00      RC0  C
ATOM   2737  O   ALA C 286      70.445  21.209  51.839  1.00  0.00      RC0  O
ATOM   2738  CB  CYS C 287      74.519  20.423  52.055  1.00  0.00      RC0  C
ATOM   2739  SG  CYS C 287      74.662  20.709  50.277  1.00  0.00      RC0  S
ATOM   2740  N   CYS C 287      72.555  21.809  52.357  1.00  0.00      RC0  N
ATOM   2741  H   CYS C 287      73.197  22.534  52.597  1.00  0.00      RC0  H
ATOM   2742  CA  CYS C 287      73.041  20.434  52.436  1.00  0.00      RC0  C
ATOM   2743  C   CYS C 287      72.774  19.906  53.843  1.00  0.00      RC0  C
ATOM   2744  O   CYS C 287      73.633  19.906  54.727  1.00  0.00      RC0  O
ATOM   2745  N   GLY C 288      71.541  19.436  54.037  1.00  0.00      RC0  N
ATOM   2746  H   GLY C 288      70.898  19.489  53.271  1.00  0.00      RC0  H
ATOM   2747  CA  GLY C 288      71.134  18.958  55.347  1.00  0.00      RC0  C
ATOM   2748  C   GLY C 288      71.924  17.743  55.793  1.00  0.00      RC0  C
ATOM   2749  O   GLY C 288      72.386  17.672  56.934  1.00  0.00      RC0  O
ATOM   2750  N   ALA C 289      72.091  16.773  54.901  1.00  0.00      RC0  N
ATOM   2751  H   ALA C 289      71.855  16.961  53.952  1.00  0.00      RC0  H
ATOM   2752  CA  ALA C 289      72.847  15.576  55.230  1.00  0.00      RC0  C
ATOM   2753  CB  ALA C 289      72.696  14.525  54.129  1.00  0.00      RC0  C
ATOM   2754  C   ALA C 289      74.320  15.932  55.423  1.00  0.00      RC0  C
ATOM   2755  O   ALA C 289      74.722  17.099  55.375  1.00  0.00      RC0  O
ATOM   2756  N   ASP C 290      75.146  14.905  55.637  1.00  0.00      RC0  N
ATOM   2757  H   ASP C 290      74.801  13.971  55.668  1.00  0.00      RC0  H
ATOM   2758  CA  ASP C 290      76.589  15.110  55.670  1.00  0.00      RC0  C
ATOM   2759  CB  ASP C 290      77.255  13.734  55.937  1.00  0.00      RC0  C
ATOM   2760  CG  ASP C 290      78.620  13.490  55.276  1.00  0.00      RC0  C
ATOM   2761  OD1 ASP C 290      79.626  13.357  55.972  1.00  0.00      RC0  O
ATOM   2762  OD2 ASP C 290      78.696  13.312  54.062  1.00  0.00      RC0  O
ATOM   2763  C   ASP C 290      77.112  15.748  54.389  1.00  0.00      RC0  C
ATOM   2764  O   ASP C 290      78.266  16.190  54.364  1.00  0.00      RC0  O
ATOM   2765  N   SER C 291      76.296  15.800  53.338  1.00  0.00      RC0  N
ATOM   2766  H   SER C 291      75.366  15.455  53.377  1.00  0.00      RC0  H
ATOM   2767  CA  SER C 291      76.711  16.348  52.060  1.00  0.00      RC0  C
ATOM   2768  CB  SER C 291      75.480  16.190  51.189  1.00  0.00      RC0  C
ATOM   2769  OG  SER C 291      74.782  15.025  51.658  1.00  0.00      RC0  O
ATOM   2770  HG  SER C 291      74.342  14.665  50.894  1.00  0.00      RC0  H
ATOM   2771  C   SER C 291      77.227  17.775  52.209  1.00  0.00      RC0  C
ATOM   2772  O   SER C 291      76.802  18.532  53.086  1.00  0.00      RC0  O
ATOM   2773  N   TYR C 292      78.155  18.132  51.325  1.00  0.00      RC0  N
ATOM   2774  H   TYR C 292      78.023  17.762  50.417  1.00  0.00      RC0  H
ATOM   2775  CA  TYR C 292      78.786  19.443  51.280  1.00  0.00      RC0  C
ATOM   2776  CB  TYR C 292      80.288  19.227  51.480  1.00  0.00      RC0  C
ATOM   2777  CG  TYR C 292      81.041  20.522  51.354  1.00  0.00      RC0  C
ATOM   2778  CD1 TYR C 292      81.743  20.810  50.189  1.00  0.00      RC0  C
ATOM   2779  CE1 TYR C 292      82.390  22.032  50.054  1.00  0.00      RC0  C
ATOM   2780  CD2 TYR C 292      81.028  21.422  52.408  1.00  0.00      RC0  C
ATOM   2781  CE2 TYR C 292      81.685  22.634  52.275  1.00  0.00      RC0  C
ATOM   2782  CZ  TYR C 292      82.330  22.958  51.088  1.00  0.00      RC0  C
ATOM   2783  OH  TYR C 292      82.892  24.207  50.930  1.00  0.00      RC0  O
ATOM   2784  HH  TYR C 292      82.562  24.763  51.639  1.00  0.00      RC0  H
ATOM   2785  C   TYR C 292      78.483  20.079  49.932  1.00  0.00      RC0  C
ATOM   2786  O   TYR C 292      78.662  19.442  48.888  1.00  0.00      RC0  O
ATOM   2787  N   GLU C 293      78.026  21.328  49.954  1.00  0.00      RC0  N
ATOM   2788  H   GLU C 293      78.009  21.822  50.824  1.00  0.00      RC0  H
ATOM   2789  CA  GLU C 293      77.694  22.023  48.717  1.00  0.00      RC0  C
ATOM   2790  CB  GLU C 293      76.936  23.332  48.966  1.00  0.00      RC0  C
ATOM   2791  CG  GLU C 293      76.651  24.110  47.670  1.00  0.00      RC0  C
ATOM   2792  CD  GLU C 293      76.022  25.453  47.993  1.00  0.00      RC0  C
ATOM   2793  OE1 GLU C 293      75.253  25.510  48.939  1.00  0.00      RC0  O
ATOM   2794  OE2 GLU C 293      76.328  26.464  47.347  1.00  0.00      RC0  O
ATOM   2795  C   GLU C 293      78.956  22.302  47.912  1.00  0.00      RC0  C
ATOM   2796  O   GLU C 293      79.919  22.880  48.424  1.00  0.00      RC0  O
ATOM   2797  N   MET C 294      78.944  21.895  46.646  1.00  0.00      RC0  N
ATOM   2798  H   MET C 294      78.165  21.435  46.231  1.00  0.00      RC0  H
ATOM   2799  CA  MET C 294      80.080  22.099  45.763  1.00  0.00      RC0  C
ATOM   2800  CB  MET C 294      81.113  20.973  45.820  1.00  0.00      RC0  C
ATOM   2801  CG  MET C 294      80.629  19.659  45.214  1.00  0.00      RC0  C
ATOM   2802  SD  MET C 294      81.981  18.502  44.954  1.00  0.00      RC0  S
ATOM   2803  CE  MET C 294      82.744  19.335  43.553  1.00  0.00      RC0  C
ATOM   2804  C   MET C 294      79.559  22.275  44.345  1.00  0.00      RC0  C
ATOM   2805  O   MET C 294      78.526  21.709  43.977  1.00  0.00      RC0  O
ATOM   2806  N   GLU C 295      80.283  23.058  43.547  1.00  0.00      RC0  N
ATOM   2807  H   GLU C 295      81.195  23.365  43.817  1.00  0.00      RC0  H
ATOM   2808  CA  GLU C 295      79.891  23.345  42.171  1.00  0.00      RC0  C
ATOM   2809  CB  GLU C 295      80.184  24.818  41.916  1.00  0.00      RC0  C
ATOM   2810  CG  GLU C 295      79.489  25.463  40.721  1.00  0.00      RC0  C
ATOM   2811  CD  GLU C 295      79.377  26.935  41.057  1.00  0.00      RC0  C
ATOM   2812  OE1 GLU C 295      80.320  27.495  41.603  1.00  0.00      RC0  O
ATOM   2813  OE2 GLU C 295      78.302  27.508  40.914  1.00  0.00      RC0  O
ATOM   2814  C   GLU C 295      80.655  22.410  41.239  1.00  0.00      RC0  C
ATOM   2815  O   GLU C 295      81.879  22.516  41.106  1.00  0.00      RC0  O
ATOM   2816  N   GLU C 296      79.925  21.500  40.597  1.00  0.00      RC0  N
ATOM   2817  H   GLU C 296      78.934  21.477  40.731  1.00  0.00      RC0  H
ATOM   2818  CA  GLU C 296      80.470  20.563  39.624  1.00  0.00      RC0  C
ATOM   2819  CB  GLU C 296      80.327  19.164  40.196  1.00  0.00      RC0  C
ATOM   2820  CG  GLU C 296      81.007  17.983  39.527  1.00  0.00      RC0  C
ATOM   2821  CD  GLU C 296      80.403  16.770  40.198  1.00  0.00      RC0  C
ATOM   2822  OE1 GLU C 296      81.117  16.058  40.898  1.00  0.00      RC0  O
ATOM   2823  OE2 GLU C 296      79.196  16.575  40.057  1.00  0.00      RC0  O
ATOM   2824  C   GLU C 296      79.820  20.818  38.276  1.00  0.00      RC0  C
ATOM   2825  O   GLU C 296      78.590  20.813  38.170  1.00  0.00      RC0  O
ATOM   2826  N   ASP C 297      80.643  21.022  37.252  1.00  0.00      RC0  N
ATOM   2827  H   ASP C 297      81.621  20.919  37.417  1.00  0.00      RC0  H
ATOM   2828  CA  ASP C 297      80.149  21.175  35.886  1.00  0.00      RC0  C
ATOM   2829  CB  ASP C 297      79.716  19.845  35.206  1.00  0.00      RC0  C
ATOM   2830  CG  ASP C 297      78.811  18.951  36.050  1.00  0.00      RC0  C
ATOM   2831  OD1 ASP C 297      79.326  18.080  36.736  1.00  0.00      RC0  O
ATOM   2832  OD2 ASP C 297      77.592  19.099  36.056  1.00  0.00      RC0  O
ATOM   2833  C   ASP C 297      79.053  22.236  35.819  1.00  0.00      RC0  C
ATOM   2834  O   ASP C 297      78.070  22.100  35.089  1.00  0.00      RC0  O
ATOM   2835  N   GLY C 298      79.215  23.295  36.610  1.00  0.00      RC0  N
ATOM   2836  H   GLY C 298      79.945  23.283  37.288  1.00  0.00      RC0  H
ATOM   2837  CA  GLY C 298      78.348  24.448  36.526  1.00  0.00      RC0  C
ATOM   2838  C   GLY C 298      77.113  24.421  37.396  1.00  0.00      RC0  C
ATOM   2839  O   GLY C 298      76.221  25.253  37.192  1.00  0.00      RC0  O
ATOM   2840  N   VAL C 299      77.020  23.502  38.352  1.00  0.00      RC0  N
ATOM   2841  H   VAL C 299      77.689  22.762  38.451  1.00  0.00      RC0  H
ATOM   2842  CA  VAL C 299      75.864  23.451  39.244  1.00  0.00      RC0  C
ATOM   2843  CB  VAL C 299      74.812  22.424  38.765  1.00  0.00      RC0  C
ATOM   2844  CG1 VAL C 299      73.476  22.647  39.476  1.00  0.00      RC0  C
ATOM   2845  CG2 VAL C 299      74.618  22.361  37.248  1.00  0.00      RC0  C
ATOM   2846  C   VAL C 299      76.330  23.019  40.622  1.00  0.00      RC0  C
ATOM   2847  O   VAL C 299      77.222  22.176  40.756  1.00  0.00      RC0  O
ATOM   2848  N   ARG C 300      75.711  23.596  41.648  1.00  0.00      RC0  N
ATOM   2849  H   ARG C 300      74.948  24.205  41.443  1.00  0.00      RC0  H
ATOM   2850  CA  ARG C 300      75.941  23.133  43.006  1.00  0.00      RC0  C
ATOM   2851  CB  ARG C 300      75.122  24.029  43.930  1.00  0.00      RC0  C
ATOM   2852  CG  ARG C 300      75.555  25.483  43.791  1.00  0.00      RC0  C
ATOM   2853  CD  ARG C 300      76.987  25.660  44.283  1.00  0.00      RC0  C
ATOM   2854  NE  ARG C 300      77.639  26.763  43.595  1.00  0.00      RC0  N
ATOM   2855  HE  ARG C 300      77.801  26.649  42.604  1.00  0.00      RC0  H
ATOM   2856  CZ  ARG C 300      78.081  27.886  44.219  1.00  0.00      RC0  C
ATOM   2857  NH1 ARG C 300      77.783  28.089  45.523  1.00  0.00      RC0  N
ATOM   2858 HH11 ARG C 300      78.106  28.897  46.025  1.00  0.00      RC0  H
ATOM   2859 HH12 ARG C 300      77.214  27.422  46.031  1.00  0.00      RC0  H
ATOM   2860  NH2 ARG C 300      78.814  28.764  43.504  1.00  0.00      RC0  N
ATOM   2861 HH21 ARG C 300      79.166  29.641  43.833  1.00  0.00      RC0  H
ATOM   2862 HH22 ARG C 300      79.062  28.509  42.545  1.00  0.00      RC0  H
ATOM   2863  C   ARG C 300      75.586  21.652  43.095  1.00  0.00      RC0  C
ATOM   2864  O   ARG C 300      74.619  21.197  42.476  1.00  0.00      RC0  O
ATOM   2865  N   LYS C 301      76.363  20.896  43.881  1.00  0.00      RC0  N
ATOM   2866  H   LYS C 301      76.921  21.353  44.558  1.00  0.00      RC0  H
ATOM   2867  CA  LYS C 301      76.265  19.440  43.875  1.00  0.00      RC0  C
ATOM   2868  CB  LYS C 301      77.401  18.774  43.101  1.00  0.00      RC0  C
ATOM   2869  CG  LYS C 301      77.272  19.029  41.590  1.00  0.00      RC0  C
ATOM   2870  CD  LYS C 301      76.319  18.122  40.799  1.00  0.00      RC0  C
ATOM   2871  CE  LYS C 301      76.272  18.395  39.277  1.00  0.00      RC0  C
ATOM   2872  NZ  LYS C 301      77.587  18.295  38.622  1.00  0.00      RC0  N
ATOM   2873  HZ1 LYS C 301      77.543  18.108  37.591  1.00  0.00      RC0  H
ATOM   2874  HZ2 LYS C 301      78.077  19.209  38.625  1.00  0.00      RC0  H
ATOM   2875  HZ3 LYS C 301      78.219  17.571  39.030  1.00  0.00      RC0  H
ATOM   2876  C   LYS C 301      75.945  18.803  45.221  1.00  0.00      RC0  C
ATOM   2877  O   LYS C 301      75.396  17.696  45.230  1.00  0.00      RC0  O
ATOM   2878  SG  CYS C 302      73.835  18.986  49.574  1.00  0.00      RC0  S
ATOM   2879  CB  CYS C 302      74.458  18.755  47.890  1.00  0.00      RC0  C
ATOM   2880  N   CYS C 302      76.270  19.438  46.347  1.00  0.00      RC0  N
ATOM   2881  H   CYS C 302      76.663  20.346  46.297  1.00  0.00      RC0  H
ATOM   2882  CA  CYS C 302      75.968  18.864  47.661  1.00  0.00      RC0  C
ATOM   2883  C   CYS C 302      76.618  17.484  47.807  1.00  0.00      RC0  C
ATOM   2884  O   CYS C 302      75.945  16.462  47.955  1.00  0.00      RC0  O
ATOM   2885  N   LYS C 303      77.945  17.469  47.755  1.00  0.00      RC0  N
ATOM   2886  H   LYS C 303      78.466  18.296  47.581  1.00  0.00      RC0  H
ATOM   2887  CA  LYS C 303      78.695  16.222  47.738  1.00  0.00      RC0  C
ATOM   2888  CB  LYS C 303      79.890  16.392  46.788  1.00  0.00      RC0  C
ATOM   2889  CG  LYS C 303      80.573  15.143  46.208  1.00  0.00      RC0  C
ATOM   2890  CD  LYS C 303      81.723  14.569  47.045  1.00  0.00      RC0  C
ATOM   2891  CE  LYS C 303      82.348  13.334  46.391  1.00  0.00      RC0  C
ATOM   2892  NZ  LYS C 303      83.389  12.774  47.257  1.00  0.00      RC0  N
ATOM   2893  HZ1 LYS C 303      83.798  11.881  46.932  1.00  0.00      RC0  H
ATOM   2894  HZ2 LYS C 303      84.209  13.402  47.404  1.00  0.00      RC0  H
ATOM   2895  HZ3 LYS C 303      83.083  12.604  48.242  1.00  0.00      RC0  H
ATOM   2896  C   LYS C 303      79.098  15.799  49.149  1.00  0.00      RC0  C
ATOM   2897  O   LYS C 303      79.219  16.616  50.061  1.00  0.00      RC0  O
ATOM   2898  N   LYS C 304      79.327  14.498  49.311  1.00  0.00      RC0  N
ATOM   2899  H   LYS C 304      79.238  13.895  48.524  1.00  0.00      RC0  H
ATOM   2900  CA  LYS C 304      79.640  13.943  50.621  1.00  0.00      RC0  C
ATOM   2901  CB  LYS C 304      79.792  12.422  50.438  1.00  0.00      RC0  C
ATOM   2902  CG  LYS C 304      79.858  11.576  51.713  1.00  0.00      RC0  C
ATOM   2903  CD  LYS C 304      81.269  11.196  52.168  1.00  0.00      RC0  C
ATOM   2904  CE  LYS C 304      81.333  10.942  53.678  1.00  0.00      RC0  C
ATOM   2905  NZ  LYS C 304      81.215  12.232  54.365  1.00  0.00      RC0  N
ATOM   2906  HZ1 LYS C 304      80.320  12.712  54.120  1.00  0.00      RC0  H
ATOM   2907  HZ2 LYS C 304      81.122  12.165  55.399  1.00  0.00      RC0  H
ATOM   2908  HZ3 LYS C 304      82.021  12.839  54.114  1.00  0.00      RC0  H
ATOM   2909  C   LYS C 304      80.879  14.610  51.204  1.00  0.00      RC0  C
ATOM   2910  O   LYS C 304      81.776  15.048  50.480  1.00  0.00      RC0  O
ATOM   2911  CB  CYS C 305      81.583  15.855  54.591  1.00  0.00      RC0  C
ATOM   2912  SG  CYS C 305      82.626  17.180  55.258  1.00  0.00      RC0  S
ATOM   2913  N   CYS C 305      80.926  14.685  52.532  1.00  0.00      RC0  N
ATOM   2914  H   CYS C 305      80.105  14.461  53.065  1.00  0.00      RC0  H
ATOM   2915  CA  CYS C 305      81.998  15.423  53.180  1.00  0.00      RC0  C
ATOM   2916  C   CYS C 305      83.324  14.685  53.069  1.00  0.00      RC0  C
ATOM   2917  O   CYS C 305      83.404  13.469  53.266  1.00  0.00      RC0  O
ATOM   2918  N   GLU C 306      84.366  15.452  52.756  1.00  0.00      RC0  N
ATOM   2919  H   GLU C 306      84.262  16.437  52.597  1.00  0.00      RC0  H
ATOM   2920  CA  GLU C 306      85.742  14.985  52.644  1.00  0.00      RC0  C
ATOM   2921  CB  GLU C 306      85.815  13.753  51.727  1.00  0.00      RC0  C
ATOM   2922  CG  GLU C 306      85.172  14.125  50.381  1.00  0.00      RC0  C
ATOM   2923  CD  GLU C 306      84.962  12.941  49.470  1.00  0.00      RC0  C
ATOM   2924  OE1 GLU C 306      85.627  12.862  48.439  1.00  0.00      RC0  O
ATOM   2925  OE2 GLU C 306      84.023  12.173  49.678  1.00  0.00      RC0  O
ATOM   2926  C   GLU C 306      86.498  16.055  51.868  1.00  0.00      RC0  C
ATOM   2927  O   GLU C 306      85.953  17.136  51.613  1.00  0.00      RC0  O
ATOM   2928  N   GLY C 307      87.732  15.772  51.472  1.00  0.00      RC0  N
ATOM   2929  H   GLY C 307      88.131  14.888  51.705  1.00  0.00      RC0  H
ATOM   2930  CA  GLY C 307      88.552  16.768  50.837  1.00  0.00      RC0  C
ATOM   2931  C   GLY C 307      88.648  18.013  51.702  1.00  0.00      RC0  C
ATOM   2932  O   GLY C 307      89.280  17.999  52.764  1.00  0.00      RC0  O
ATOM   2933  N   PRO C 308      88.019  19.115  51.280  1.00  0.00      RC0  N
ATOM   2934  CD  PRO C 308      87.305  19.305  50.021  1.00  0.00      RC0  C
ATOM   2935  CA  PRO C 308      88.113  20.342  52.087  1.00  0.00      RC0  C
ATOM   2936  CB  PRO C 308      87.615  21.407  51.102  1.00  0.00      RC0  C
ATOM   2937  CG  PRO C 308      86.648  20.672  50.173  1.00  0.00      RC0  C
ATOM   2938  C   PRO C 308      87.323  20.311  53.390  1.00  0.00      RC0  C
ATOM   2939  O   PRO C 308      87.736  20.983  54.342  1.00  0.00      RC0  O
ATOM   2940  SG  CYS C 309      83.063  18.392  53.663  1.00  0.00      RC0  S
ATOM   2941  CB  CYS C 309      83.928  19.807  54.399  1.00  0.00      RC0  C
ATOM   2942  N   CYS C 309      86.209  19.582  53.483  1.00  0.00      RC0  N
ATOM   2943  H   CYS C 309      85.957  18.923  52.770  1.00  0.00      RC0  H
ATOM   2944  CA  CYS C 309      85.413  19.570  54.709  1.00  0.00      RC0  C
ATOM   2945  C   CYS C 309      85.655  18.273  55.470  1.00  0.00      RC0  C
ATOM   2946  O   CYS C 309      85.419  17.179  54.944  1.00  0.00      RC0  O
ATOM   2947  N   ARG C 310      86.134  18.405  56.710  1.00  0.00      RC0  N
ATOM   2948  H   ARG C 310      86.202  19.325  57.097  1.00  0.00      RC0  H
ATOM   2949  CA  ARG C 310      86.376  17.248  57.564  1.00  0.00      RC0  C
ATOM   2950  CB  ARG C 310      87.452  17.558  58.601  1.00  0.00      RC0  C
ATOM   2951  CG  ARG C 310      88.117  16.269  59.080  1.00  0.00      RC0  C
ATOM   2952  CD  ARG C 310      89.352  16.522  59.942  1.00  0.00      RC0  C
ATOM   2953  NE  ARG C 310      90.093  15.278  60.149  1.00  0.00      RC0  N
ATOM   2954  HE  ARG C 310      89.743  14.680  60.877  1.00  0.00      RC0  H
ATOM   2955  CZ  ARG C 310      91.129  14.976  59.307  1.00  0.00      RC0  C
ATOM   2956  NH1 ARG C 310      91.784  13.801  59.454  1.00  0.00      RC0  N
ATOM   2957 HH11 ARG C 310      92.552  13.529  58.865  1.00  0.00      RC0  H
ATOM   2958 HH12 ARG C 310      91.524  13.142  60.167  1.00  0.00      RC0  H
ATOM   2959  NH2 ARG C 310      91.483  15.858  58.341  1.00  0.00      RC0  N
ATOM   2960 HH21 ARG C 310      92.234  15.692  57.696  1.00  0.00      RC0  H
ATOM   2961 HH22 ARG C 310      90.997  16.731  58.226  1.00  0.00      RC0  H
ATOM   2962  C   ARG C 310      85.082  16.754  58.200  1.00  0.00      RC0  C
ATOM   2963  O   ARG C 310      84.811  15.548  58.216  1.00  0.00      RC0  O
ATOM   2964  N   LYS C 311      84.273  17.668  58.732  1.00  0.00      RC0  N
ATOM   2965  H   LYS C 311      84.499  18.643  58.709  1.00  0.00      RC0  H
ATOM   2966  CA  LYS C 311      83.005  17.308  59.348  1.00  0.00      RC0  C
ATOM   2967  CB  LYS C 311      83.200  17.061  60.863  1.00  0.00      RC0  C
ATOM   2968  CG  LYS C 311      82.019  16.366  61.565  1.00  0.00      RC0  C
ATOM   2969  CD  LYS C 311      82.095  16.230  63.093  1.00  0.00      RC0  C
ATOM   2970  CE  LYS C 311      82.407  17.557  63.786  1.00  0.00      RC0  C
ATOM   2971  NZ  LYS C 311      81.724  17.697  65.087  1.00  0.00      RC0  N
ATOM   2972  HZ1 LYS C 311      82.349  18.209  65.748  1.00  0.00      RC0  H
ATOM   2973  HZ2 LYS C 311      80.856  18.264  64.971  1.00  0.00      RC0  H
ATOM   2974  HZ3 LYS C 311      81.476  16.778  65.499  1.00  0.00      RC0  H
ATOM   2975  C   LYS C 311      81.984  18.406  59.085  1.00  0.00      RC0  C
ATOM   2976  O   LYS C 311      82.329  19.537  58.733  1.00  0.00      RC0  O
ATOM   2977  N   VAL C 312      80.712  18.048  59.251  1.00  0.00      RC0  N
ATOM   2978  H   VAL C 312      80.434  17.124  59.520  1.00  0.00      RC0  H
ATOM   2979  CA  VAL C 312      79.597  18.982  59.152  1.00  0.00      RC0  C
ATOM   2980  CB  VAL C 312      78.803  18.655  57.874  1.00  0.00      RC0  C
ATOM   2981  CG1 VAL C 312      77.539  19.495  57.736  1.00  0.00      RC0  C
ATOM   2982  CG2 VAL C 312      79.670  18.772  56.620  1.00  0.00      RC0  C
ATOM   2983  C   VAL C 312      78.732  18.800  60.389  1.00  0.00      RC0  C
ATOM   2984  O   VAL C 312      78.584  17.680  60.890  1.00  0.00      RC0  O
ATOM   2985  CB  CYS C 313      78.292  20.311  63.272  1.00  0.00      RC0  C
ATOM   2986  SG  CYS C 313      79.849  19.392  63.322  1.00  0.00      RC0  S
ATOM   2987  N   CYS C 313      78.161  19.897  60.882  1.00  0.00      RC0  N
ATOM   2988  H   CYS C 313      78.173  20.773  60.390  1.00  0.00      RC0  H
ATOM   2989  CA  CYS C 313      77.400  19.863  62.120  1.00  0.00      RC0  C
ATOM   2990  C   CYS C 313      76.177  20.757  62.002  1.00  0.00      RC0  C
ATOM   2991  O   CYS C 313      76.051  21.569  61.081  1.00  0.00      RC0  O
ATOM   2992  N   ASN C 314      75.276  20.602  62.965  1.00  0.00      RC0  N
ATOM   2993  H   ASN C 314      75.475  20.041  63.770  1.00  0.00      RC0  H
ATOM   2994  CA  ASN C 314      74.022  21.337  62.976  1.00  0.00      RC0  C
ATOM   2995  CB  ASN C 314      72.962  20.595  63.771  1.00  0.00      RC0  C
ATOM   2996  CG  ASN C 314      71.830  20.256  62.839  1.00  0.00      RC0  C
ATOM   2997  OD1 ASN C 314      71.928  20.355  61.623  1.00  0.00      RC0  O
ATOM   2998  ND2 ASN C 314      70.756  19.777  63.477  1.00  0.00      RC0  N
ATOM   2999 HD21 ASN C 314      70.719  19.908  64.470  1.00  0.00      RC0  H
ATOM   3000 HD22 ASN C 314      70.014  19.336  62.977  1.00  0.00      RC0  H
ATOM   3001  C   ASN C 314      74.209  22.727  63.568  1.00  0.00      RC0  C
ATOM   3002  O   ASN C 314      75.088  22.958  64.402  1.00  0.00      RC0  O
ATOM   3003  N   GLY C 315      73.360  23.656  63.129  1.00  0.00      RC0  N
ATOM   3004  H   GLY C 315      72.647  23.395  62.475  1.00  0.00      RC0  H
ATOM   3005  CA  GLY C 315      73.338  24.995  63.671  1.00  0.00      RC0  C
ATOM   3006  C   GLY C 315      72.280  25.150  64.754  1.00  0.00      RC0  C
ATOM   3007  O   GLY C 315      71.456  24.272  64.993  1.00  0.00      RC0  O
ATOM   3008  N   ILE C 316      72.317  26.306  65.416  1.00  0.00      RC0  N
ATOM   3009  H   ILE C 316      72.886  27.033  65.026  1.00  0.00      RC0  H
ATOM   3010  CA  ILE C 316      71.351  26.584  66.470  1.00  0.00      RC0  C
ATOM   3011  CB  ILE C 316      71.761  27.897  67.155  1.00  0.00      RC0  C
ATOM   3012  CG2 ILE C 316      70.770  28.376  68.213  1.00  0.00      RC0  C
ATOM   3013  CG1 ILE C 316      73.167  27.757  67.742  1.00  0.00      RC0  C
ATOM   3014  CD1 ILE C 316      73.262  26.679  68.825  1.00  0.00      RC0  C
ATOM   3015  C   ILE C 316      69.961  26.657  65.860  1.00  0.00      RC0  C
ATOM   3016  O   ILE C 316      69.734  27.363  64.869  1.00  0.00      RC0  O
ATOM   3017  N   GLY C 317      69.023  25.925  66.449  1.00  0.00      RC0  N
ATOM   3018  H   GLY C 317      69.292  25.384  67.241  1.00  0.00      RC0  H
ATOM   3019  CA  GLY C 317      67.660  25.889  65.963  1.00  0.00      RC0  C
ATOM   3020  C   GLY C 317      67.318  24.714  65.075  1.00  0.00      RC0  C
ATOM   3021  O   GLY C 317      66.265  24.742  64.428  1.00  0.00      RC0  O
ATOM   3022  N   ILE C 318      68.165  23.690  65.017  1.00  0.00      RC0  N
ATOM   3023  H   ILE C 318      69.060  23.787  65.456  1.00  0.00      RC0  H
ATOM   3024  CA  ILE C 318      67.902  22.500  64.217  1.00  0.00      RC0  C
ATOM   3025  CB  ILE C 318      68.586  22.574  62.832  1.00  0.00      RC0  C
ATOM   3026  CG2 ILE C 318      68.120  21.420  61.943  1.00  0.00      RC0  C
ATOM   3027  CG1 ILE C 318      68.409  23.907  62.100  1.00  0.00      RC0  C
ATOM   3028  CD1 ILE C 318      69.125  23.922  60.751  1.00  0.00      RC0  C
ATOM   3029  C   ILE C 318      68.440  21.281  64.952  1.00  0.00      RC0  C
ATOM   3030  O   ILE C 318      69.552  21.306  65.491  1.00  0.00      RC0  O
ATOM   3031  N   GLY C 319      67.644  20.214  64.968  1.00  0.00      RC0  N
ATOM   3032  H   GLY C 319      66.730  20.311  64.579  1.00  0.00      RC0  H
ATOM   3033  CA  GLY C 319      68.070  18.923  65.474  1.00  0.00      RC0  C
ATOM   3034  C   GLY C 319      68.718  18.949  66.842  1.00  0.00      RC0  C
ATOM   3035  O   GLY C 319      68.069  19.259  67.846  1.00  0.00      RC0  O
ATOM   3036  N   GLU C 320      70.012  18.617  66.882  1.00  0.00      RC0  N
ATOM   3037  H   GLU C 320      70.514  18.377  66.054  1.00  0.00      RC0  H
ATOM   3038  CA  GLU C 320      70.738  18.532  68.145  1.00  0.00      RC0  C
ATOM   3039  CB  GLU C 320      72.176  18.333  67.680  1.00  0.00      RC0  C
ATOM   3040  CG  GLU C 320      73.261  17.889  68.646  1.00  0.00      RC0  C
ATOM   3041  CD  GLU C 320      74.506  17.738  67.795  1.00  0.00      RC0  C
ATOM   3042  OE1 GLU C 320      74.556  18.348  66.727  1.00  0.00      RC0  O
ATOM   3043  OE2 GLU C 320      75.407  16.997  68.180  1.00  0.00      RC0  O
ATOM   3044  C   GLU C 320      70.555  19.783  68.995  1.00  0.00      RC0  C
ATOM   3045  O   GLU C 320      70.666  19.722  70.225  1.00  0.00      RC0  O
ATOM   3046  N   PHE C 321      70.276  20.921  68.364  1.00  0.00      RC0  N
ATOM   3047  H   PHE C 321      70.205  20.936  67.366  1.00  0.00      RC0  H
ATOM   3048  CA  PHE C 321      70.082  22.191  69.053  1.00  0.00      RC0  C
ATOM   3049  CB  PHE C 321      71.217  23.173  68.739  1.00  0.00      RC0  C
ATOM   3050  CG  PHE C 321      72.543  22.475  68.576  1.00  0.00      RC0  C
ATOM   3051  CD1 PHE C 321      73.221  21.984  69.684  1.00  0.00      RC0  C
ATOM   3052  CD2 PHE C 321      73.090  22.336  67.306  1.00  0.00      RC0  C
ATOM   3053  CE1 PHE C 321      74.455  21.368  69.522  1.00  0.00      RC0  C
ATOM   3054  CE2 PHE C 321      74.323  21.718  67.147  1.00  0.00      RC0  C
ATOM   3055  CZ  PHE C 321      75.011  21.244  68.255  1.00  0.00      RC0  C
ATOM   3056  C   PHE C 321      68.783  22.842  68.600  1.00  0.00      RC0  C
ATOM   3057  O   PHE C 321      68.713  24.056  68.385  1.00  0.00      RC0  O
ATOM   3058  N   LYS C 322      67.728  22.036  68.454  1.00  0.00      RC0  N
ATOM   3059  H   LYS C 322      67.857  21.061  68.652  1.00  0.00      RC0  H
ATOM   3060  CA  LYS C 322      66.478  22.540  67.896  1.00  0.00      RC0  C
ATOM   3061  CB  LYS C 322      65.444  21.446  67.606  1.00  0.00      RC0  C
ATOM   3062  CG  LYS C 322      64.349  21.955  66.653  1.00  0.00      RC0  C
ATOM   3063  CD  LYS C 322      62.912  21.771  67.161  1.00  0.00      RC0  C
ATOM   3064  CE  LYS C 322      62.106  23.076  67.303  1.00  0.00      RC0  C
ATOM   3065  NZ  LYS C 322      62.584  23.875  68.437  1.00  0.00      RC0  N
ATOM   3066  HZ1 LYS C 322      61.948  24.645  68.712  1.00  0.00      RC0  H
ATOM   3067  HZ2 LYS C 322      62.632  23.269  69.288  1.00  0.00      RC0  H
ATOM   3068  HZ3 LYS C 322      63.534  24.269  68.285  1.00  0.00      RC0  H
ATOM   3069  C   LYS C 322      65.847  23.608  68.781  1.00  0.00      RC0  C
ATOM   3070  O   LYS C 322      65.186  24.520  68.272  1.00  0.00      RC0  O
ATOM   3071  N   ASP C 323      66.026  23.511  70.090  1.00  0.00      RC0  N
ATOM   3072  H   ASP C 323      66.499  22.718  70.468  1.00  0.00      RC0  H
ATOM   3073  CA  ASP C 323      65.410  24.498  70.959  1.00  0.00      RC0  C
ATOM   3074  CB  ASP C 323      64.447  23.803  71.919  1.00  0.00      RC0  C
ATOM   3075  CG  ASP C 323      63.272  23.283  71.129  1.00  0.00      RC0  C
ATOM   3076  OD1 ASP C 323      62.257  23.965  71.037  1.00  0.00      RC0  O
ATOM   3077  OD2 ASP C 323      63.389  22.244  70.491  1.00  0.00      RC0  O
ATOM   3078  C   ASP C 323      66.365  25.371  71.738  1.00  0.00      RC0  C
ATOM   3079  O   ASP C 323      65.992  25.984  72.716  1.00  0.00      RC0  O
ATOM   3080  N   SER C 324      67.603  25.431  71.281  1.00  0.00      RC0  N
ATOM   3081  H   SER C 324      67.820  25.009  70.400  1.00  0.00      RC0  H
ATOM   3082  CA  SER C 324      68.599  26.291  71.903  1.00  0.00      RC0  C
ATOM   3083  CB  SER C 324      69.994  25.721  71.659  1.00  0.00      RC0  C
ATOM   3084  OG  SER C 324      69.991  24.310  71.909  1.00  0.00      RC0  O
ATOM   3085  HG  SER C 324      69.509  24.173  72.717  1.00  0.00      RC0  H
ATOM   3086  C   SER C 324      68.503  27.703  71.341  1.00  0.00      RC0  C
ATOM   3087  O   SER C 324      68.346  27.895  70.132  1.00  0.00      RC0  O
ATOM   3088  N   LEU C 325      68.599  28.691  72.231  1.00  0.00      RC0  N
ATOM   3089  H   LEU C 325      68.618  28.455  73.201  1.00  0.00      RC0  H
ATOM   3090  CA  LEU C 325      68.560  30.086  71.809  1.00  0.00      RC0  C
ATOM   3091  CB  LEU C 325      68.312  31.019  72.992  1.00  0.00      RC0  C
ATOM   3092  CG  LEU C 325      67.145  30.672  73.903  1.00  0.00      RC0  C
ATOM   3093  CD1 LEU C 325      67.254  31.441  75.216  1.00  0.00      RC0  C
ATOM   3094  CD2 LEU C 325      65.798  30.860  73.214  1.00  0.00      RC0  C
ATOM   3095  C   LEU C 325      69.892  30.540  71.232  1.00  0.00      RC0  C
ATOM   3096  O   LEU C 325      69.917  31.370  70.316  1.00  0.00      RC0  O
ATOM   3097  N   SER C 326      70.997  30.015  71.753  1.00  0.00      RC0  N
ATOM   3098  H   SER C 326      70.993  29.287  72.434  1.00  0.00      RC0  H
ATOM   3099  CA  SER C 326      72.323  30.490  71.388  1.00  0.00      RC0  C
ATOM   3100  CB  SER C 326      72.604  31.693  72.302  1.00  0.00      RC0  C
ATOM   3101  OG  SER C 326      73.922  32.235  72.149  1.00  0.00      RC0  O
ATOM   3102  HG  SER C 326      74.544  31.574  72.440  1.00  0.00      RC0  H
ATOM   3103  C   SER C 326      73.329  29.380  71.643  1.00  0.00      RC0  C
ATOM   3104  O   SER C 326      73.045  28.412  72.354  1.00  0.00      RC0  O
ATOM   3105  N   ILE C 327      74.515  29.548  71.068  1.00  0.00      RC0  N
ATOM   3106  H   ILE C 327      74.678  30.371  70.517  1.00  0.00      RC0  H
ATOM   3107  CA  ILE C 327      75.600  28.605  71.255  1.00  0.00      RC0  C
ATOM   3108  CB  ILE C 327      76.805  28.898  70.357  1.00  0.00      RC0  C
ATOM   3109  CG2 ILE C 327      77.877  27.829  70.567  1.00  0.00      RC0  C
ATOM   3110  CG1 ILE C 327      76.451  29.025  68.880  1.00  0.00      RC0  C
ATOM   3111  CD1 ILE C 327      77.687  29.359  68.047  1.00  0.00      RC0  C
ATOM   3112  C   ILE C 327      76.033  28.771  72.698  1.00  0.00      RC0  C
ATOM   3113  O   ILE C 327      76.821  29.657  73.016  1.00  0.00      RC0  O
ATOM   3114  N   ASN C 328      75.510  27.929  73.579  1.00  0.00      RC0  N
ATOM   3115  H   ASN C 328      75.099  27.083  73.237  1.00  0.00      RC0  H
ATOM   3116  CA  ASN C 328      75.847  28.041  74.990  1.00  0.00      RC0  C
ATOM   3117  CB  ASN C 328      74.584  27.888  75.846  1.00  0.00      RC0  C
ATOM   3118  CG  ASN C 328      74.062  26.458  75.848  1.00  0.00      RC0  C
ATOM   3119  OD1 ASN C 328      74.725  25.507  75.452  1.00  0.00      RC0  O
ATOM   3120  ND2 ASN C 328      72.810  26.351  76.327  1.00  0.00      RC0  N
ATOM   3121 HD21 ASN C 328      72.298  27.145  76.660  1.00  0.00      RC0  H
ATOM   3122 HD22 ASN C 328      72.334  25.477  76.435  1.00  0.00      RC0  H
ATOM   3123  C   ASN C 328      76.961  27.109  75.455  1.00  0.00      RC0  C
ATOM   3124  O   ASN C 328      77.603  26.432  74.656  1.00  0.00      RC0  O
ATOM   3125  N   ALA C 329      77.189  27.095  76.761  1.00  0.00      RC0  N
ATOM   3126  H   ALA C 329      76.660  27.673  77.381  1.00  0.00      RC0  H
ATOM   3127  CA  ALA C 329      78.241  26.277  77.347  1.00  0.00      RC0  C
ATOM   3128  CB  ALA C 329      78.389  26.578  78.838  1.00  0.00      RC0  C
ATOM   3129  C   ALA C 329      77.973  24.788  77.180  1.00  0.00      RC0  C
ATOM   3130  O   ALA C 329      78.890  24.011  76.921  1.00  0.00      RC0  O
ATOM   3131  N   THR C 330      76.716  24.389  77.324  1.00  0.00      RC0  N
ATOM   3132  H   THR C 330      75.962  25.028  77.468  1.00  0.00      RC0  H
ATOM   3133  CA  THR C 330      76.367  22.979  77.199  1.00  0.00      RC0  C
ATOM   3134  CB  THR C 330      74.912  22.964  77.627  1.00  0.00      RC0  C
ATOM   3135  OG1 THR C 330      74.707  24.101  78.487  1.00  0.00      RC0  O
ATOM   3136  HG1 THR C 330      73.813  24.036  78.814  1.00  0.00      RC0  H
ATOM   3137  CG2 THR C 330      74.506  21.658  78.310  1.00  0.00      RC0  C
ATOM   3138  C   THR C 330      76.630  22.461  75.789  1.00  0.00      RC0  C
ATOM   3139  O   THR C 330      77.254  21.409  75.615  1.00  0.00      RC0  O
ATOM   3140  N   ASN C 331      76.163  23.184  74.771  1.00  0.00      RC0  N
ATOM   3141  H   ASN C 331      75.847  24.120  74.929  1.00  0.00      RC0  H
ATOM   3142  CA  ASN C 331      76.173  22.675  73.406  1.00  0.00      RC0  C
ATOM   3143  CB  ASN C 331      74.919  23.080  72.623  1.00  0.00      RC0  C
ATOM   3144  CG  ASN C 331      74.876  24.554  72.260  1.00  0.00      RC0  C
ATOM   3145  OD1 ASN C 331      75.825  25.318  72.388  1.00  0.00      RC0  O
ATOM   3146  ND2 ASN C 331      73.657  24.939  71.837  1.00  0.00      RC0  N
ATOM   3147 HD21 ASN C 331      72.925  24.263  71.723  1.00  0.00      RC0  H
ATOM   3148 HD22 ASN C 331      73.440  25.893  71.626  1.00  0.00      RC0  H
ATOM   3149  C   ASN C 331      77.448  23.003  72.637  1.00  0.00      RC0  C
ATOM   3150  O   ASN C 331      77.664  22.432  71.562  1.00  0.00      RC0  O
ATOM   3151  N   ILE C 332      78.298  23.895  73.151  1.00  0.00      RC0  N
ATOM   3152  H   ILE C 332      78.026  24.436  73.949  1.00  0.00      RC0  H
ATOM   3153  CA  ILE C 332      79.446  24.345  72.369  1.00  0.00      RC0  C
ATOM   3154  CB  ILE C 332      80.112  25.580  72.987  1.00  0.00      RC0  C
ATOM   3155  CG2 ILE C 332      80.739  25.264  74.342  1.00  0.00      RC0  C
ATOM   3156  CG1 ILE C 332      81.093  26.235  72.012  1.00  0.00      RC0  C
ATOM   3157  CD1 ILE C 332      81.539  27.619  72.475  1.00  0.00      RC0  C
ATOM   3158  C   ILE C 332      80.435  23.209  72.142  1.00  0.00      RC0  C
ATOM   3159  O   ILE C 332      81.187  23.219  71.159  1.00  0.00      RC0  O
ATOM   3160  N   LYS C 333      80.462  22.217  73.033  1.00  0.00      RC0  N
ATOM   3161  H   LYS C 333      79.769  22.201  73.751  1.00  0.00      RC0  H
ATOM   3162  CA  LYS C 333      81.367  21.088  72.842  1.00  0.00      RC0  C
ATOM   3163  CB  LYS C 333      81.327  20.279  74.138  1.00  0.00      RC0  C
ATOM   3164  CG  LYS C 333      81.800  21.181  75.283  1.00  0.00      RC0  C
ATOM   3165  CD  LYS C 333      81.197  20.891  76.660  1.00  0.00      RC0  C
ATOM   3166  CE  LYS C 333      81.676  21.892  77.721  1.00  0.00      RC0  C
ATOM   3167  NZ  LYS C 333      81.435  23.260  77.255  1.00  0.00      RC0  N
ATOM   3168  HZ1 LYS C 333      81.995  23.463  76.399  1.00  0.00      RC0  H
ATOM   3169  HZ2 LYS C 333      80.439  23.476  77.073  1.00  0.00      RC0  H
ATOM   3170  HZ3 LYS C 333      81.826  23.986  77.896  1.00  0.00      RC0  H
ATOM   3171  C   LYS C 333      80.976  20.265  71.620  1.00  0.00      RC0  C
ATOM   3172  O   LYS C 333      81.840  19.661  70.974  1.00  0.00      RC0  O
ATOM   3173  N   HIS C 334      79.686  20.246  71.281  1.00  0.00      RC0  N
ATOM   3174  H   HIS C 334      79.023  20.843  71.735  1.00  0.00      RC0  H
ATOM   3175  CA  HIS C 334      79.229  19.479  70.128  1.00  0.00      RC0  C
ATOM   3176  CB  HIS C 334      77.708  19.552  69.982  1.00  0.00      RC0  C
ATOM   3177  CG  HIS C 334      76.984  18.829  71.096  1.00  0.00      RC0  C
ATOM   3178  ND1 HIS C 334      76.088  17.856  70.869  1.00  0.00      RC0  N
ATOM   3179  HD1 HIS C 334      75.810  17.524  69.980  1.00  0.00      RC0  H
ATOM   3180  CD2 HIS C 334      77.079  19.028  72.478  1.00  0.00      RC0  C
ATOM   3181  NE2 HIS C 334      76.228  18.160  73.078  1.00  0.00      RC0  N
ATOM   3182  CE1 HIS C 334      75.616  17.438  72.083  1.00  0.00      RC0  C
ATOM   3183  C   HIS C 334      79.869  19.978  68.840  1.00  0.00      RC0  C
ATOM   3184  O   HIS C 334      80.065  19.196  67.901  1.00  0.00      RC0  O
ATOM   3185  N   PHE C 335      80.207  21.267  68.780  1.00  0.00      RC0  N
ATOM   3186  H   PHE C 335      80.147  21.834  69.603  1.00  0.00      RC0  H
ATOM   3187  CA  PHE C 335      80.693  21.889  67.559  1.00  0.00      RC0  C
ATOM   3188  CB  PHE C 335      80.460  23.402  67.581  1.00  0.00      RC0  C
ATOM   3189  CG  PHE C 335      78.997  23.762  67.684  1.00  0.00      RC0  C
ATOM   3190  CD1 PHE C 335      78.217  23.830  66.536  1.00  0.00      RC0  C
ATOM   3191  CD2 PHE C 335      78.437  24.055  68.921  1.00  0.00      RC0  C
ATOM   3192  CE1 PHE C 335      76.887  24.224  66.625  1.00  0.00      RC0  C
ATOM   3193  CE2 PHE C 335      77.105  24.445  69.010  1.00  0.00      RC0  C
ATOM   3194  CZ  PHE C 335      76.334  24.545  67.859  1.00  0.00      RC0  C
ATOM   3195  C   PHE C 335      82.180  21.647  67.303  1.00  0.00      RC0  C
ATOM   3196  O   PHE C 335      82.733  22.232  66.365  1.00  0.00      RC0  O
ATOM   3197  N   LYS C 336      82.842  20.812  68.100  1.00  0.00      RC0  N
ATOM   3198  H   LYS C 336      82.354  20.319  68.824  1.00  0.00      RC0  H
ATOM   3199  CA  LYS C 336      84.267  20.581  67.910  1.00  0.00      RC0  C
ATOM   3200  CB  LYS C 336      85.077  20.026  69.088  1.00  0.00      RC0  C
ATOM   3201  CG  LYS C 336      86.581  20.302  68.842  1.00  0.00      RC0  C
ATOM   3202  CD  LYS C 336      86.874  21.790  68.548  1.00  0.00      RC0  C
ATOM   3203  CE  LYS C 336      88.281  22.182  68.046  1.00  0.00      RC0  C
ATOM   3204  NZ  LYS C 336      88.440  22.076  66.579  1.00  0.00      RC0  N
ATOM   3205  HZ1 LYS C 336      89.431  22.274  66.343  1.00  0.00      RC0  H
ATOM   3206  HZ2 LYS C 336      88.239  21.108  66.248  1.00  0.00      RC0  H
ATOM   3207  HZ3 LYS C 336      87.864  22.776  66.056  1.00  0.00      RC0  H
ATOM   3208  C   LYS C 336      84.532  19.868  66.587  1.00  0.00      RC0  C
ATOM   3209  O   LYS C 336      83.827  18.924  66.219  1.00  0.00      RC0  O
ATOM   3210  N   ASN C 337      85.555  20.338  65.869  1.00  0.00      RC0  N
ATOM   3211  H   ASN C 337      85.866  21.236  66.165  1.00  0.00      RC0  H
ATOM   3212  CA  ASN C 337      86.005  19.835  64.573  1.00  0.00      RC0  C
ATOM   3213  CB  ASN C 337      86.504  18.394  64.613  1.00  0.00      RC0  C
ATOM   3214  CG  ASN C 337      87.867  18.462  65.270  1.00  0.00      RC0  C
ATOM   3215  OD1 ASN C 337      88.318  19.537  65.679  1.00  0.00      RC0  O
ATOM   3216  ND2 ASN C 337      88.486  17.273  65.373  1.00  0.00      RC0  N
ATOM   3217 HD21 ASN C 337      88.063  16.431  65.033  1.00  0.00      RC0  H
ATOM   3218 HD22 ASN C 337      89.386  17.170  65.800  1.00  0.00      RC0  H
ATOM   3219  C   ASN C 337      85.036  20.168  63.455  1.00  0.00      RC0  C
ATOM   3220  O   ASN C 337      85.274  19.760  62.311  1.00  0.00      RC0  O
ATOM   3221  SG  CYS C 338      81.031  20.548  64.501  1.00  0.00      RC0  S
ATOM   3222  CB  CYS C 338      81.724  21.755  63.342  1.00  0.00      RC0  C
ATOM   3223  N   CYS C 338      83.943  20.869  63.741  1.00  0.00      RC0  N
ATOM   3224  H   CYS C 338      83.785  21.313  64.624  1.00  0.00      RC0  H
ATOM   3225  CA  CYS C 338      82.991  21.208  62.695  1.00  0.00      RC0  C
ATOM   3226  C   CYS C 338      83.615  22.204  61.729  1.00  0.00      RC0  C
ATOM   3227  O   CYS C 338      84.165  23.231  62.141  1.00  0.00      RC0  O
ATOM   3228  N   THR C 339      83.541  21.888  60.437  1.00  0.00      RC0  N
ATOM   3229  H   THR C 339      83.216  20.992  60.133  1.00  0.00      RC0  H
ATOM   3230  CA  THR C 339      84.030  22.771  59.391  1.00  0.00      RC0  C
ATOM   3231  CB  THR C 339      84.994  21.945  58.530  1.00  0.00      RC0  C
ATOM   3232  OG1 THR C 339      84.646  20.558  58.629  1.00  0.00      RC0  O
ATOM   3233  HG1 THR C 339      83.773  20.489  58.249  1.00  0.00      RC0  H
ATOM   3234  CG2 THR C 339      86.454  22.107  58.951  1.00  0.00      RC0  C
ATOM   3235  C   THR C 339      82.909  23.423  58.601  1.00  0.00      RC0  C
ATOM   3236  O   THR C 339      83.149  24.438  57.942  1.00  0.00      RC0  O
ATOM   3237  N   SER C 340      81.701  22.869  58.658  1.00  0.00      RC0  N
ATOM   3238  H   SER C 340      81.491  22.038  59.172  1.00  0.00      RC0  H
ATOM   3239  CA  SER C 340      80.553  23.404  57.943  1.00  0.00      RC0  C
ATOM   3240  CB  SER C 340      80.385  22.711  56.579  1.00  0.00      RC0  C
ATOM   3241  OG  SER C 340      79.409  23.412  55.798  1.00  0.00      RC0  O
ATOM   3242  HG  SER C 340      79.710  23.485  54.892  1.00  0.00      RC0  H
ATOM   3243  C   SER C 340      79.344  23.340  58.861  1.00  0.00      RC0  C
ATOM   3244  O   SER C 340      79.020  22.272  59.388  1.00  0.00      RC0  O
ATOM   3245  N   ILE C 341      78.689  24.479  59.057  1.00  0.00      RC0  N
ATOM   3246  H   ILE C 341      78.942  25.283  58.516  1.00  0.00      RC0  H
ATOM   3247  CA  ILE C 341      77.497  24.568  59.892  1.00  0.00      RC0  C
ATOM   3248  CB  ILE C 341      77.523  25.851  60.717  1.00  0.00      RC0  C
ATOM   3249  CG2 ILE C 341      76.184  26.087  61.415  1.00  0.00      RC0  C
ATOM   3250  CG1 ILE C 341      78.690  25.811  61.702  1.00  0.00      RC0  C
ATOM   3251  CD1 ILE C 341      78.560  24.664  62.707  1.00  0.00      RC0  C
ATOM   3252  C   ILE C 341      76.279  24.527  58.984  1.00  0.00      RC0  C
ATOM   3253  O   ILE C 341      76.070  25.433  58.169  1.00  0.00      RC0  O
ATOM   3254  N   SER C 342      75.474  23.476  59.122  1.00  0.00      RC0  N
ATOM   3255  H   SER C 342      75.681  22.729  59.746  1.00  0.00      RC0  H
ATOM   3256  CA  SER C 342      74.230  23.352  58.366  1.00  0.00      RC0  C
ATOM   3257  CB  SER C 342      73.994  21.878  58.066  1.00  0.00      RC0  C
ATOM   3258  OG  SER C 342      75.137  21.417  57.340  1.00  0.00      RC0  O
ATOM   3259  HG  SER C 342      74.850  20.662  56.829  1.00  0.00      RC0  H
ATOM   3260  C   SER C 342      73.142  24.058  59.164  1.00  0.00      RC0  C
ATOM   3261  O   SER C 342      72.416  23.448  59.950  1.00  0.00      RC0  O
ATOM   3262  N   GLY C 343      73.033  25.368  58.966  1.00  0.00      RC0  N
ATOM   3263  H   GLY C 343      73.659  25.845  58.343  1.00  0.00      RC0  H
ATOM   3264  CA  GLY C 343      72.069  26.173  59.678  1.00  0.00      RC0  C
ATOM   3265  C   GLY C 343      72.685  27.480  60.120  1.00  0.00      RC0  C
ATOM   3266  O   GLY C 343      73.680  27.937  59.557  1.00  0.00      RC0  O
ATOM   3267  N   ASP C 344      72.083  28.075  61.143  1.00  0.00      RC0  N
ATOM   3268  H   ASP C 344      71.233  27.712  61.526  1.00  0.00      RC0  H
ATOM   3269  CA  ASP C 344      72.479  29.379  61.649  1.00  0.00      RC0  C
ATOM   3270  CB  ASP C 344      71.185  30.164  61.824  1.00  0.00      RC0  C
ATOM   3271  CG  ASP C 344      70.358  29.915  60.570  1.00  0.00      RC0  C
ATOM   3272  OD1 ASP C 344      70.628  30.542  59.553  1.00  0.00      RC0  O
ATOM   3273  OD2 ASP C 344      69.477  29.056  60.580  1.00  0.00      RC0  O
ATOM   3274  C   ASP C 344      73.323  29.239  62.910  1.00  0.00      RC0  C
ATOM   3275  O   ASP C 344      73.320  28.204  63.580  1.00  0.00      RC0  O
ATOM   3276  N   LEU C 345      74.049  30.309  63.228  1.00  0.00      RC0  N
ATOM   3277  H   LEU C 345      74.009  31.114  62.627  1.00  0.00      RC0  H
ATOM   3278  CA  LEU C 345      74.764  30.433  64.492  1.00  0.00      RC0  C
ATOM   3279  CB  LEU C 345      76.280  30.447  64.299  1.00  0.00      RC0  C
ATOM   3280  CG  LEU C 345      76.868  29.106  63.858  1.00  0.00      RC0  C
ATOM   3281  CD1 LEU C 345      78.390  29.185  63.729  1.00  0.00      RC0  C
ATOM   3282  CD2 LEU C 345      76.440  27.957  64.774  1.00  0.00      RC0  C
ATOM   3283  C   LEU C 345      74.310  31.705  65.188  1.00  0.00      RC0  C
ATOM   3284  O   LEU C 345      74.476  32.807  64.651  1.00  0.00      RC0  O
ATOM   3285  N   HIS C 346      73.735  31.549  66.377  1.00  0.00      RC0  N
ATOM   3286  H   HIS C 346      73.643  30.622  66.736  1.00  0.00      RC0  H
ATOM   3287  CA  HIS C 346      73.363  32.667  67.233  1.00  0.00      RC0  C
ATOM   3288  CB  HIS C 346      71.948  32.497  67.786  1.00  0.00      RC0  C
ATOM   3289  CG  HIS C 346      70.912  32.665  66.709  1.00  0.00      RC0  C
ATOM   3290  ND1 HIS C 346      70.142  33.758  66.603  1.00  0.00      RC0  N
ATOM   3291  HD1 HIS C 346      70.099  34.523  67.210  1.00  0.00      RC0  H
ATOM   3292  CD2 HIS C 346      70.583  31.772  65.686  1.00  0.00      RC0  C
ATOM   3293  NE2 HIS C 346      69.602  32.354  64.963  1.00  0.00      RC0  N
ATOM   3294  CE1 HIS C 346      69.331  33.576  65.522  1.00  0.00      RC0  C
ATOM   3295  C   HIS C 346      74.284  32.683  68.443  1.00  0.00      RC0  C
ATOM   3296  O   HIS C 346      74.512  31.639  69.064  1.00  0.00      RC0  O
ATOM   3297  N   ILE C 347      74.813  33.857  68.776  1.00  0.00      RC0  N
ATOM   3298  H   ILE C 347      74.670  34.658  68.187  1.00  0.00      RC0  H
ATOM   3299  CA  ILE C 347      75.613  34.038  69.983  1.00  0.00      RC0  C
ATOM   3300  CB  ILE C 347      77.080  34.304  69.632  1.00  0.00      RC0  C
ATOM   3301  CG2 ILE C 347      77.924  34.450  70.900  1.00  0.00      RC0  C
ATOM   3302  CG1 ILE C 347      77.629  33.226  68.694  1.00  0.00      RC0  C
ATOM   3303  CD1 ILE C 347      79.056  33.499  68.224  1.00  0.00      RC0  C
ATOM   3304  C   ILE C 347      75.025  35.227  70.731  1.00  0.00      RC0  C
ATOM   3305  O   ILE C 347      75.225  36.380  70.328  1.00  0.00      RC0  O
ATOM   3306  N   LEU C 348      74.307  34.952  71.814  1.00  0.00      RC0  N
ATOM   3307  H   LEU C 348      74.331  34.026  72.184  1.00  0.00      RC0  H
ATOM   3308  CA  LEU C 348      73.519  35.948  72.520  1.00  0.00      RC0  C
ATOM   3309  CB  LEU C 348      72.064  35.455  72.529  1.00  0.00      RC0  C
ATOM   3310  CG  LEU C 348      71.464  35.140  71.157  1.00  0.00      RC0  C
ATOM   3311  CD1 LEU C 348      70.102  34.474  71.314  1.00  0.00      RC0  C
ATOM   3312  CD2 LEU C 348      71.400  36.356  70.235  1.00  0.00      RC0  C
ATOM   3313  C   LEU C 348      74.028  36.145  73.945  1.00  0.00      RC0  C
ATOM   3314  O   LEU C 348      74.789  35.321  74.464  1.00  0.00      RC0  O
ATOM   3315  N   PRO C 349      73.626  37.236  74.604  1.00  0.00      RC0  N
ATOM   3316  CD  PRO C 349      72.811  38.339  74.093  1.00  0.00      RC0  C
ATOM   3317  CA  PRO C 349      74.084  37.485  75.984  1.00  0.00      RC0  C
ATOM   3318  CB  PRO C 349      73.316  38.751  76.380  1.00  0.00      RC0  C
ATOM   3319  CG  PRO C 349      73.059  39.483  75.066  1.00  0.00      RC0  C
ATOM   3320  C   PRO C 349      73.840  36.334  76.953  1.00  0.00      RC0  C
ATOM   3321  O   PRO C 349      74.643  36.125  77.878  1.00  0.00      RC0  O
ATOM   3322  N   VAL C 350      72.739  35.594  76.789  1.00  0.00      RC0  N
ATOM   3323  H   VAL C 350      72.115  35.809  76.040  1.00  0.00      RC0  H
ATOM   3324  CA  VAL C 350      72.469  34.452  77.663  1.00  0.00      RC0  C
ATOM   3325  CB  VAL C 350      71.194  33.702  77.240  1.00  0.00      RC0  C
ATOM   3326  CG1 VAL C 350      69.957  34.559  77.512  1.00  0.00      RC0  C
ATOM   3327  CG2 VAL C 350      71.227  33.227  75.785  1.00  0.00      RC0  C
ATOM   3328  C   VAL C 350      73.676  33.531  77.735  1.00  0.00      RC0  C
ATOM   3329  O   VAL C 350      74.011  33.000  78.801  1.00  0.00      RC0  O
ATOM   3330  N   ALA C 351      74.340  33.317  76.599  1.00  0.00      RC0  N
ATOM   3331  H   ALA C 351      74.134  33.845  75.775  1.00  0.00      RC0  H
ATOM   3332  CA  ALA C 351      75.467  32.393  76.560  1.00  0.00      RC0  C
ATOM   3333  CB  ALA C 351      76.171  32.440  75.202  1.00  0.00      RC0  C
ATOM   3334  C   ALA C 351      76.474  32.700  77.660  1.00  0.00      RC0  C
ATOM   3335  O   ALA C 351      77.024  31.785  78.282  1.00  0.00      RC0  O
ATOM   3336  N   PHE C 352      76.717  33.984  77.921  1.00  0.00      RC0  N
ATOM   3337  H   PHE C 352      76.158  34.692  77.488  1.00  0.00      RC0  H
ATOM   3338  CA  PHE C 352      77.703  34.393  78.911  1.00  0.00      RC0  C
ATOM   3339  CB  PHE C 352      78.477  35.608  78.398  1.00  0.00      RC0  C
ATOM   3340  CG  PHE C 352      79.059  35.302  77.038  1.00  0.00      RC0  C
ATOM   3341  CD1 PHE C 352      80.161  34.461  76.927  1.00  0.00      RC0  C
ATOM   3342  CD2 PHE C 352      78.493  35.861  75.896  1.00  0.00      RC0  C
ATOM   3343  CE1 PHE C 352      80.692  34.176  75.674  1.00  0.00      RC0  C
ATOM   3344  CE2 PHE C 352      79.024  35.573  74.644  1.00  0.00      RC0  C
ATOM   3345  CZ  PHE C 352      80.121  34.727  74.533  1.00  0.00      RC0  C
ATOM   3346  C   PHE C 352      77.105  34.677  80.279  1.00  0.00      RC0  C
ATOM   3347  O   PHE C 352      77.826  34.589  81.279  1.00  0.00      RC0  O
ATOM   3348  N   ARG C 353      75.815  35.014  80.358  1.00  0.00      RC0  N
ATOM   3349  H   ARG C 353      75.254  35.024  79.530  1.00  0.00      RC0  H
ATOM   3350  CA  ARG C 353      75.196  35.219  81.663  1.00  0.00      RC0  C
ATOM   3351  CB  ARG C 353      73.833  35.926  81.613  1.00  0.00      RC0  C
ATOM   3352  CG  ARG C 353      73.481  37.042  80.629  1.00  0.00      RC0  C
ATOM   3353  CD  ARG C 353      71.961  37.264  80.708  1.00  0.00      RC0  C
ATOM   3354  NE  ARG C 353      71.443  38.171  79.682  1.00  0.00      RC0  N
ATOM   3355  HE  ARG C 353      72.078  38.886  79.373  1.00  0.00      RC0  H
ATOM   3356  CZ  ARG C 353      70.133  38.046  79.297  1.00  0.00      RC0  C
ATOM   3357  NH1 ARG C 353      69.372  37.075  79.815  1.00  0.00      RC0  N
ATOM   3358 HH11 ARG C 353      68.407  36.974  79.508  1.00  0.00      RC0  H
ATOM   3359 HH12 ARG C 353      69.697  36.423  80.496  1.00  0.00      RC0  H
ATOM   3360  NH2 ARG C 353      69.587  38.881  78.398  1.00  0.00      RC0  N
ATOM   3361 HH21 ARG C 353      68.609  38.757  78.151  1.00  0.00      RC0  H
ATOM   3362 HH22 ARG C 353      70.074  39.633  77.952  1.00  0.00      RC0  H
ATOM   3363  C   ARG C 353      74.798  33.909  82.328  1.00  0.00      RC0  C
ATOM   3364  O   ARG C 353      74.774  33.829  83.561  1.00  0.00      RC0  O
ATOM   3365  N   GLY C 354      74.479  32.886  81.542  1.00  0.00      RC0  N
ATOM   3366  H   GLY C 354      74.459  33.020  80.557  1.00  0.00      RC0  H
ATOM   3367  CA  GLY C 354      73.903  31.667  82.066  1.00  0.00      RC0  C
ATOM   3368  C   GLY C 354      72.385  31.701  82.037  1.00  0.00      RC0  C
ATOM   3369  O   GLY C 354      71.754  32.753  81.936  1.00  0.00      RC0  O
ATOM   3370  N   ASP C 355      71.792  30.511  82.131  1.00  0.00      RC0  N
ATOM   3371  H   ASP C 355      72.312  29.667  82.229  1.00  0.00      RC0  H
ATOM   3372  CA  ASP C 355      70.338  30.375  82.073  1.00  0.00      RC0  C
ATOM   3373  CB  ASP C 355      69.716  30.222  80.680  1.00  0.00      RC0  C
ATOM   3374  CG  ASP C 355      68.195  30.089  80.816  1.00  0.00      RC0  C
ATOM   3375  OD1 ASP C 355      67.634  30.491  81.839  1.00  0.00      RC0  O
ATOM   3376  OD2 ASP C 355      67.578  29.529  79.923  1.00  0.00      RC0  O
ATOM   3377  C   ASP C 355      69.948  29.204  82.970  1.00  0.00      RC0  C
ATOM   3378  O   ASP C 355      70.061  28.043  82.565  1.00  0.00      RC0  O
ATOM   3379  N   SER C 356      69.488  29.519  84.184  1.00  0.00      RC0  N
ATOM   3380  H   SER C 356      69.316  30.476  84.419  1.00  0.00      RC0  H
ATOM   3381  CA  SER C 356      69.082  28.476  85.118  1.00  0.00      RC0  C
ATOM   3382  CB  SER C 356      69.001  29.226  86.426  1.00  0.00      RC0  C
ATOM   3383  OG  SER C 356      69.850  30.368  86.241  1.00  0.00      RC0  O
ATOM   3384  HG  SER C 356      70.729  30.028  86.127  1.00  0.00      RC0  H
ATOM   3385  C   SER C 356      67.800  27.788  84.670  1.00  0.00      RC0  C
ATOM   3386  O   SER C 356      67.581  26.615  84.996  1.00  0.00      RC0  O
ATOM   3387  N   PHE C 357      66.945  28.494  83.926  1.00  0.00      RC0  N
ATOM   3388  H   PHE C 357      67.232  29.371  83.531  1.00  0.00      RC0  H
ATOM   3389  CA  PHE C 357      65.708  27.891  83.440  1.00  0.00      RC0  C
ATOM   3390  CB  PHE C 357      64.811  28.895  82.717  1.00  0.00      RC0  C
ATOM   3391  CG  PHE C 357      63.418  28.327  82.539  1.00  0.00      RC0  C
ATOM   3392  CD1 PHE C 357      63.002  27.898  81.260  1.00  0.00      RC0  C
ATOM   3393  CD2 PHE C 357      62.557  28.231  83.654  1.00  0.00      RC0  C
ATOM   3394  CE1 PHE C 357      61.707  27.372  81.090  1.00  0.00      RC0  C
ATOM   3395  CE2 PHE C 357      61.262  27.705  83.488  1.00  0.00      RC0  C
ATOM   3396  CZ  PHE C 357      60.850  27.282  82.206  1.00  0.00      RC0  C
ATOM   3397  C   PHE C 357      65.991  26.673  82.575  1.00  0.00      RC0  C
ATOM   3398  O   PHE C 357      65.169  25.751  82.509  1.00  0.00      RC0  O
ATOM   3399  N   THR C 358      67.144  26.651  81.908  1.00  0.00      RC0  N
ATOM   3400  H   THR C 358      67.752  27.449  81.912  1.00  0.00      RC0  H
ATOM   3401  CA  THR C 358      67.564  25.526  81.084  1.00  0.00      RC0  C
ATOM   3402  CB  THR C 358      67.891  25.992  79.662  1.00  0.00      RC0  C
ATOM   3403  OG1 THR C 358      68.903  27.009  79.681  1.00  0.00      RC0  O
ATOM   3404  HG1 THR C 358      68.434  27.848  79.740  1.00  0.00      RC0  H
ATOM   3405  CG2 THR C 358      66.645  26.470  78.909  1.00  0.00      RC0  C
ATOM   3406  C   THR C 358      68.747  24.784  81.689  1.00  0.00      RC0  C
ATOM   3407  O   THR C 358      69.344  23.935  81.020  1.00  0.00      RC0  O
ATOM   3408  N   HIS C 359      69.096  25.083  82.942  1.00  0.00      RC0  N
ATOM   3409  H   HIS C 359      68.540  25.730  83.462  1.00  0.00      RC0  H
ATOM   3410  CA  HIS C 359      70.229  24.449  83.611  1.00  0.00      RC0  C
ATOM   3411  CB  HIS C 359      69.945  22.976  83.921  1.00  0.00      RC0  C
ATOM   3412  CG  HIS C 359      68.714  22.889  84.791  1.00  0.00      RC0  C
ATOM   3413  ND1 HIS C 359      67.458  22.813  84.311  1.00  0.00      RC0  N
ATOM   3414  HD1 HIS C 359      67.193  22.802  83.367  1.00  0.00      RC0  H
ATOM   3415  CD2 HIS C 359      68.662  22.892  86.188  1.00  0.00      RC0  C
ATOM   3416  NE2 HIS C 359      67.356  22.817  86.545  1.00  0.00      RC0  N
ATOM   3417  CE1 HIS C 359      66.615  22.770  85.391  1.00  0.00      RC0  C
ATOM   3418  C   HIS C 359      71.511  24.639  82.804  1.00  0.00      RC0  C
ATOM   3419  O   HIS C 359      72.378  23.763  82.761  1.00  0.00      RC0  O
ATOM   3420  N   THR C 360      71.626  25.800  82.158  1.00  0.00      RC0  N
ATOM   3421  H   THR C 360      70.918  26.495  82.228  1.00  0.00      RC0  H
ATOM   3422  CA  THR C 360      72.784  26.122  81.343  1.00  0.00      RC0  C
ATOM   3423  CB  THR C 360      72.289  26.827  80.090  1.00  0.00      RC0  C
ATOM   3424  OG1 THR C 360      71.494  25.950  79.280  1.00  0.00      RC0  O
ATOM   3425  HG1 THR C 360      70.587  26.108  79.550  1.00  0.00      RC0  H
ATOM   3426  CG2 THR C 360      73.462  27.417  79.313  1.00  0.00      RC0  C
ATOM   3427  C   THR C 360      73.706  27.040  82.131  1.00  0.00      RC0  C
ATOM   3428  O   THR C 360      73.309  28.175  82.435  1.00  0.00      RC0  O
ATOM   3429  N   PRO C 361      74.915  26.618  82.486  1.00  0.00      RC0  N
ATOM   3430  CD  PRO C 361      75.458  25.288  82.239  1.00  0.00      RC0  C
ATOM   3431  CA  PRO C 361      75.848  27.532  83.144  1.00  0.00      RC0  C
ATOM   3432  CB  PRO C 361      76.917  26.541  83.631  1.00  0.00      RC0  C
ATOM   3433  CG  PRO C 361      76.933  25.424  82.589  1.00  0.00      RC0  C
ATOM   3434  C   PRO C 361      76.372  28.557  82.158  1.00  0.00      RC0  C
ATOM   3435  O   PRO C 361      76.294  28.349  80.937  1.00  0.00      RC0  O
ATOM   3436  N   PRO C 362      76.905  29.677  82.639  1.00  0.00      RC0  N
ATOM   3437  CD  PRO C 362      77.017  30.064  84.040  1.00  0.00      RC0  C
ATOM   3438  CA  PRO C 362      77.487  30.661  81.722  1.00  0.00      RC0  C
ATOM   3439  CB  PRO C 362      77.917  31.780  82.676  1.00  0.00      RC0  C
ATOM   3440  CG  PRO C 362      78.110  31.121  84.038  1.00  0.00      RC0  C
ATOM   3441  C   PRO C 362      78.647  30.066  80.937  1.00  0.00      RC0  C
ATOM   3442  O   PRO C 362      79.266  29.075  81.333  1.00  0.00      RC0  O
ATOM   3443  N   LEU C 363      78.935  30.693  79.802  1.00  0.00      RC0  N
ATOM   3444  H   LEU C 363      78.471  31.548  79.576  1.00  0.00      RC0  H
ATOM   3445  CA  LEU C 363      79.893  30.167  78.840  1.00  0.00      RC0  C
ATOM   3446  CB  LEU C 363      79.521  30.509  77.391  1.00  0.00      RC0  C
ATOM   3447  CG  LEU C 363      80.515  30.107  76.296  1.00  0.00      RC0  C
ATOM   3448  CD1 LEU C 363      80.838  28.614  76.292  1.00  0.00      RC0  C
ATOM   3449  CD2 LEU C 363      80.024  30.566  74.924  1.00  0.00      RC0  C
ATOM   3450  C   LEU C 363      81.298  30.662  79.156  1.00  0.00      RC0  C
ATOM   3451  O   LEU C 363      81.514  31.864  79.342  1.00  0.00      RC0  O
ATOM   3452  N   ASP C 364      82.244  29.732  79.219  1.00  0.00      RC0  N
ATOM   3453  H   ASP C 364      82.039  28.785  78.975  1.00  0.00      RC0  H
ATOM   3454  CA  ASP C 364      83.650  30.092  79.346  1.00  0.00      RC0  C
ATOM   3455  CB  ASP C 364      84.535  28.907  79.724  1.00  0.00      RC0  C
ATOM   3456  CG  ASP C 364      85.936  29.165  79.190  1.00  0.00      RC0  C
ATOM   3457  OD1 ASP C 364      86.552  30.173  79.535  1.00  0.00      RC0  O
ATOM   3458  OD2 ASP C 364      86.407  28.368  78.389  1.00  0.00      RC0  O
ATOM   3459  C   ASP C 364      84.143  30.655  78.017  1.00  0.00      RC0  C
ATOM   3460  O   ASP C 364      84.147  29.927  77.015  1.00  0.00      RC0  O
ATOM   3461  N   PRO C 365      84.549  31.927  77.949  1.00  0.00      RC0  N
ATOM   3462  CD  PRO C 365      84.611  32.880  79.048  1.00  0.00      RC0  C
ATOM   3463  CA  PRO C 365      84.947  32.499  76.650  1.00  0.00      RC0  C
ATOM   3464  CB  PRO C 365      85.482  33.873  77.060  1.00  0.00      RC0  C
ATOM   3465  CG  PRO C 365      84.729  34.226  78.344  1.00  0.00      RC0  C
ATOM   3466  C   PRO C 365      85.967  31.671  75.883  1.00  0.00      RC0  C
ATOM   3467  O   PRO C 365      85.889  31.593  74.651  1.00  0.00      RC0  O
ATOM   3468  N   GLN C 366      86.923  31.049  76.576  1.00  0.00      RC0  N
ATOM   3469  H   GLN C 366      86.818  30.910  77.568  1.00  0.00      RC0  H
ATOM   3470  CA  GLN C 366      87.939  30.254  75.894  1.00  0.00      RC0  C
ATOM   3471  CB  GLN C 366      88.846  29.591  76.927  1.00  0.00      RC0  C
ATOM   3472  CG  GLN C 366      89.520  28.296  76.487  1.00  0.00      RC0  C
ATOM   3473  CD  GLN C 366      90.110  27.634  77.715  1.00  0.00      RC0  C
ATOM   3474  OE1 GLN C 366      91.281  27.270  77.753  1.00  0.00      RC0  O
ATOM   3475  NE2 GLN C 366      89.234  27.508  78.728  1.00  0.00      RC0  N
ATOM   3476 HE21 GLN C 366      88.277  27.823  78.649  1.00  0.00      RC0  H
ATOM   3477 HE22 GLN C 366      89.467  27.108  79.611  1.00  0.00      RC0  H
ATOM   3478  C   GLN C 366      87.303  29.283  74.904  1.00  0.00      RC0  C
ATOM   3479  O   GLN C 366      87.776  29.135  73.768  1.00  0.00      RC0  O
ATOM   3480  N   GLU C 367      86.190  28.660  75.293  1.00  0.00      RC0  N
ATOM   3481  H   GLU C 367      85.834  28.813  76.223  1.00  0.00      RC0  H
ATOM   3482  CA  GLU C 367      85.588  27.619  74.471  1.00  0.00      RC0  C
ATOM   3483  CB  GLU C 367      84.374  26.974  75.140  1.00  0.00      RC0  C
ATOM   3484  CG  GLU C 367      84.680  26.186  76.411  1.00  0.00      RC0  C
ATOM   3485  CD  GLU C 367      83.546  25.209  76.651  1.00  0.00      RC0  C
ATOM   3486  OE1 GLU C 367      83.546  24.142  76.040  1.00  0.00      RC0  O
ATOM   3487  OE2 GLU C 367      82.646  25.489  77.442  1.00  0.00      RC0  O
ATOM   3488  C   GLU C 367      85.178  28.123  73.092  1.00  0.00      RC0  C
ATOM   3489  O   GLU C 367      84.997  27.309  72.179  1.00  0.00      RC0  O
ATOM   3490  N   LEU C 368      85.034  29.436  72.906  1.00  0.00      RC0  N
ATOM   3491  H   LEU C 368      85.225  30.055  73.667  1.00  0.00      RC0  H
ATOM   3492  CA  LEU C 368      84.696  29.932  71.579  1.00  0.00      RC0  C
ATOM   3493  CB  LEU C 368      84.564  31.453  71.591  1.00  0.00      RC0  C
ATOM   3494  CG  LEU C 368      83.352  31.934  72.385  1.00  0.00      RC0  C
ATOM   3495  CD1 LEU C 368      83.430  33.430  72.682  1.00  0.00      RC0  C
ATOM   3496  CD2 LEU C 368      82.040  31.555  71.696  1.00  0.00      RC0  C
ATOM   3497  C   LEU C 368      85.721  29.513  70.536  1.00  0.00      RC0  C
ATOM   3498  O   LEU C 368      85.376  29.402  69.354  1.00  0.00      RC0  O
ATOM   3499  N   ASP C 369      86.965  29.250  70.940  1.00  0.00      RC0  N
ATOM   3500  H   ASP C 369      87.266  29.363  71.890  1.00  0.00      RC0  H
ATOM   3501  CA  ASP C 369      87.960  28.834  69.962  1.00  0.00      RC0  C
ATOM   3502  CB  ASP C 369      89.365  29.004  70.572  1.00  0.00      RC0  C
ATOM   3503  CG  ASP C 369      89.656  30.491  70.855  1.00  0.00      RC0  C
ATOM   3504  OD1 ASP C 369      89.203  31.034  71.865  1.00  0.00      RC0  O
ATOM   3505  OD2 ASP C 369      90.358  31.127  70.071  1.00  0.00      RC0  O
ATOM   3506  C   ASP C 369      87.615  27.501  69.310  1.00  0.00      RC0  C
ATOM   3507  O   ASP C 369      88.189  27.181  68.263  1.00  0.00      RC0  O
ATOM   3508  N   ILE C 370      86.678  26.734  69.877  1.00  0.00      RC0  N
ATOM   3509  H   ILE C 370      86.252  27.019  70.738  1.00  0.00      RC0  H
ATOM   3510  CA  ILE C 370      86.177  25.545  69.193  1.00  0.00      RC0  C
ATOM   3511  CB  ILE C 370      84.987  24.993  70.011  1.00  0.00      RC0  C
ATOM   3512  CG2 ILE C 370      83.877  24.427  69.126  1.00  0.00      RC0  C
ATOM   3513  CG1 ILE C 370      85.404  23.961  71.072  1.00  0.00      RC0  C
ATOM   3514  CD1 ILE C 370      86.447  24.399  72.105  1.00  0.00      RC0  C
ATOM   3515  C   ILE C 370      85.774  25.887  67.769  1.00  0.00      RC0  C
ATOM   3516  O   ILE C 370      85.889  25.054  66.862  1.00  0.00      RC0  O
ATOM   3517  N   LEU C 371      85.302  27.112  67.546  1.00  0.00      RC0  N
ATOM   3518  H   LEU C 371      85.305  27.800  68.275  1.00  0.00      RC0  H
ATOM   3519  CA  LEU C 371      84.776  27.506  66.247  1.00  0.00      RC0  C
ATOM   3520  CB  LEU C 371      83.791  28.661  66.428  1.00  0.00      RC0  C
ATOM   3521  CG  LEU C 371      82.671  28.316  67.414  1.00  0.00      RC0  C
ATOM   3522  CD1 LEU C 371      81.911  29.558  67.878  1.00  0.00      RC0  C
ATOM   3523  CD2 LEU C 371      81.736  27.237  66.864  1.00  0.00      RC0  C
ATOM   3524  C   LEU C 371      85.863  27.877  65.248  1.00  0.00      RC0  C
ATOM   3525  O   LEU C 371      85.536  28.226  64.109  1.00  0.00      RC0  O
ATOM   3526  N   LYS C 372      87.139  27.811  65.631  1.00  0.00      RC0  N
ATOM   3527  H   LYS C 372      87.377  27.568  66.571  1.00  0.00      RC0  H
ATOM   3528  CA  LYS C 372      88.201  28.149  64.690  1.00  0.00      RC0  C
ATOM   3529  CB  LYS C 372      89.571  27.995  65.348  1.00  0.00      RC0  C
ATOM   3530  CG  LYS C 372      89.945  29.019  66.416  1.00  0.00      RC0  C
ATOM   3531  CD  LYS C 372      90.416  30.348  65.841  1.00  0.00      RC0  C
ATOM   3532  CE  LYS C 372      90.951  31.254  66.948  1.00  0.00      RC0  C
ATOM   3533  NZ  LYS C 372      91.546  32.456  66.362  1.00  0.00      RC0  N
ATOM   3534  HZ1 LYS C 372      91.850  33.142  67.070  1.00  0.00      RC0  H
ATOM   3535  HZ2 LYS C 372      92.378  32.217  65.778  1.00  0.00      RC0  H
ATOM   3536  HZ3 LYS C 372      90.918  32.929  65.672  1.00  0.00      RC0  H
ATOM   3537  C   LYS C 372      88.215  27.232  63.476  1.00  0.00      RC0  C
ATOM   3538  O   LYS C 372      88.751  27.616  62.432  1.00  0.00      RC0  O
ATOM   3539  N   THR C 373      87.647  26.031  63.587  1.00  0.00      RC0  N
ATOM   3540  H   THR C 373      87.215  25.803  64.452  1.00  0.00      RC0  H
ATOM   3541  CA  THR C 373      87.613  25.098  62.468  1.00  0.00      RC0  C
ATOM   3542  CB  THR C 373      87.447  23.724  63.143  1.00  0.00      RC0  C
ATOM   3543  OG1 THR C 373      87.465  23.829  64.598  1.00  0.00      RC0  O
ATOM   3544  HG1 THR C 373      86.643  24.266  64.829  1.00  0.00      RC0  H
ATOM   3545  CG2 THR C 373      88.500  22.731  62.651  1.00  0.00      RC0  C
ATOM   3546  C   THR C 373      86.482  25.384  61.491  1.00  0.00      RC0  C
ATOM   3547  O   THR C 373      86.488  24.833  60.385  1.00  0.00      RC0  O
ATOM   3548  N   VAL C 374      85.521  26.228  61.866  1.00  0.00      RC0  N
ATOM   3549  H   VAL C 374      85.655  26.845  62.642  1.00  0.00      RC0  H
ATOM   3550  CA  VAL C 374      84.382  26.512  61.001  1.00  0.00      RC0  C
ATOM   3551  CB  VAL C 374      83.291  27.270  61.760  1.00  0.00      RC0  C
ATOM   3552  CG1 VAL C 374      82.145  27.686  60.834  1.00  0.00      RC0  C
ATOM   3553  CG2 VAL C 374      82.794  26.432  62.939  1.00  0.00      RC0  C
ATOM   3554  C   VAL C 374      84.864  27.292  59.787  1.00  0.00      RC0  C
ATOM   3555  O   VAL C 374      85.497  28.348  59.916  1.00  0.00      RC0  O
ATOM   3556  N   LYS C 375      84.567  26.772  58.595  1.00  0.00      RC0  N
ATOM   3557  H   LYS C 375      84.103  25.891  58.553  1.00  0.00      RC0  H
ATOM   3558  CA  LYS C 375      84.848  27.461  57.344  1.00  0.00      RC0  C
ATOM   3559  CB  LYS C 375      85.748  26.626  56.446  1.00  0.00      RC0  C
ATOM   3560  CG  LYS C 375      86.845  25.909  57.228  1.00  0.00      RC0  C
ATOM   3561  CD  LYS C 375      88.007  25.496  56.332  1.00  0.00      RC0  C
ATOM   3562  CE  LYS C 375      89.134  26.534  56.328  1.00  0.00      RC0  C
ATOM   3563  NZ  LYS C 375      88.645  27.884  56.021  1.00  0.00      RC0  N
ATOM   3564  HZ1 LYS C 375      89.442  28.550  55.907  1.00  0.00      RC0  H
ATOM   3565  HZ2 LYS C 375      88.189  27.893  55.082  1.00  0.00      RC0  H
ATOM   3566  HZ3 LYS C 375      88.010  28.321  56.721  1.00  0.00      RC0  H
ATOM   3567  C   LYS C 375      83.597  27.845  56.576  1.00  0.00      RC0  C
ATOM   3568  O   LYS C 375      83.676  28.704  55.692  1.00  0.00      RC0  O
ATOM   3569  N   GLU C 376      82.456  27.234  56.882  1.00  0.00      RC0  N
ATOM   3570  H   GLU C 376      82.394  26.553  57.613  1.00  0.00      RC0  H
ATOM   3571  CA  GLU C 376      81.241  27.427  56.107  1.00  0.00      RC0  C
ATOM   3572  CB  GLU C 376      81.106  26.273  55.147  1.00  0.00      RC0  C
ATOM   3573  CG  GLU C 376      79.794  26.305  54.393  1.00  0.00      RC0  C
ATOM   3574  CD  GLU C 376      80.000  25.372  53.251  1.00  0.00      RC0  C
ATOM   3575  OE1 GLU C 376      81.033  25.485  52.607  1.00  0.00      RC0  O
ATOM   3576  OE2 GLU C 376      79.134  24.557  52.961  1.00  0.00      RC0  O
ATOM   3577  C   GLU C 376      80.047  27.557  57.038  1.00  0.00      RC0  C
ATOM   3578  O   GLU C 376      79.967  26.873  58.062  1.00  0.00      RC0  O
ATOM   3579  N   ILE C 377      79.125  28.446  56.674  1.00  0.00      RC0  N
ATOM   3580  H   ILE C 377      79.289  29.062  55.899  1.00  0.00      RC0  H
ATOM   3581  CA  ILE C 377      77.840  28.577  57.350  1.00  0.00      RC0  C
ATOM   3582  CB  ILE C 377      77.801  29.801  58.277  1.00  0.00      RC0  C
ATOM   3583  CG2 ILE C 377      76.400  30.002  58.860  1.00  0.00      RC0  C
ATOM   3584  CG1 ILE C 377      78.844  29.719  59.391  1.00  0.00      RC0  C
ATOM   3585  CD1 ILE C 377      78.848  30.971  60.265  1.00  0.00      RC0  C
ATOM   3586  C   ILE C 377      76.775  28.726  56.275  1.00  0.00      RC0  C
ATOM   3587  O   ILE C 377      76.792  29.698  55.511  1.00  0.00      RC0  O
ATOM   3588  N   THR C 378      75.853  27.764  56.207  1.00  0.00      RC0  N
ATOM   3589  H   THR C 378      75.781  27.074  56.930  1.00  0.00      RC0  H
ATOM   3590  CA  THR C 378      74.819  27.807  55.181  1.00  0.00      RC0  C
ATOM   3591  CB  THR C 378      74.258  26.397  55.087  1.00  0.00      RC0  C
ATOM   3592  OG1 THR C 378      74.276  25.807  56.389  1.00  0.00      RC0  O
ATOM   3593  HG1 THR C 378      75.144  25.426  56.522  1.00  0.00      RC0  H
ATOM   3594  CG2 THR C 378      75.061  25.529  54.117  1.00  0.00      RC0  C
ATOM   3595  C   THR C 378      73.770  28.866  55.490  1.00  0.00      RC0  C
ATOM   3596  O   THR C 378      73.211  29.471  54.568  1.00  0.00      RC0  O
ATOM   3597  N   GLY C 379      73.494  29.103  56.769  1.00  0.00      RC0  N
ATOM   3598  H   GLY C 379      73.977  28.639  57.515  1.00  0.00      RC0  H
ATOM   3599  CA  GLY C 379      72.528  30.107  57.162  1.00  0.00      RC0  C
ATOM   3600  C   GLY C 379      73.157  31.466  57.380  1.00  0.00      RC0  C
ATOM   3601  O   GLY C 379      73.874  31.971  56.510  1.00  0.00      RC0  O
ATOM   3602  N   PHE C 380      72.897  32.069  58.536  1.00  0.00      RC0  N
ATOM   3603  H   PHE C 380      72.312  31.604  59.208  1.00  0.00      RC0  H
ATOM   3604  CA  PHE C 380      73.440  33.374  58.876  1.00  0.00      RC0  C
ATOM   3605  CB  PHE C 380      72.317  34.409  58.997  1.00  0.00      RC0  C
ATOM   3606  CG  PHE C 380      71.354  34.102  60.113  1.00  0.00      RC0  C
ATOM   3607  CD1 PHE C 380      71.637  34.498  61.429  1.00  0.00      RC0  C
ATOM   3608  CD2 PHE C 380      70.158  33.443  59.829  1.00  0.00      RC0  C
ATOM   3609  CE1 PHE C 380      70.750  34.269  62.486  1.00  0.00      RC0  C
ATOM   3610  CE2 PHE C 380      69.265  33.219  60.882  1.00  0.00      RC0  C
ATOM   3611  CZ  PHE C 380      69.540  33.631  62.191  1.00  0.00      RC0  C
ATOM   3612  C   PHE C 380      74.265  33.286  60.152  1.00  0.00      RC0  C
ATOM   3613  O   PHE C 380      74.154  32.334  60.929  1.00  0.00      RC0  O
ATOM   3614  N   LEU C 381      75.101  34.301  60.352  1.00  0.00      RC0  N
ATOM   3615  H   LEU C 381      75.100  35.060  59.698  1.00  0.00      RC0  H
ATOM   3616  CA  LEU C 381      75.929  34.435  61.544  1.00  0.00      RC0  C
ATOM   3617  CB  LEU C 381      77.404  34.554  61.156  1.00  0.00      RC0  C
ATOM   3618  CG  LEU C 381      78.340  34.717  62.358  1.00  0.00      RC0  C
ATOM   3619  CD1 LEU C 381      78.204  33.570  63.360  1.00  0.00      RC0  C
ATOM   3620  CD2 LEU C 381      79.792  34.916  61.923  1.00  0.00      RC0  C
ATOM   3621  C   LEU C 381      75.458  35.668  62.305  1.00  0.00      RC0  C
ATOM   3622  O   LEU C 381      75.590  36.795  61.814  1.00  0.00      RC0  O
ATOM   3623  N   LEU C 382      74.909  35.455  63.500  1.00  0.00      RC0  N
ATOM   3624  H   LEU C 382      74.856  34.529  63.883  1.00  0.00      RC0  H
ATOM   3625  CA  LEU C 382      74.415  36.539  64.341  1.00  0.00      RC0  C
ATOM   3626  CB  LEU C 382      72.932  36.378  64.692  1.00  0.00      RC0  C
ATOM   3627  CG  LEU C 382      72.493  37.300  65.845  1.00  0.00      RC0  C
ATOM   3628  CD1 LEU C 382      72.522  38.783  65.482  1.00  0.00      RC0  C
ATOM   3629  CD2 LEU C 382      71.139  36.909  66.426  1.00  0.00      RC0  C
ATOM   3630  C   LEU C 382      75.212  36.554  65.638  1.00  0.00      RC0  C
ATOM   3631  O   LEU C 382      75.120  35.619  66.444  1.00  0.00      RC0  O
ATOM   3632  N   ILE C 383      75.987  37.617  65.836  1.00  0.00      RC0  N
ATOM   3633  H   ILE C 383      75.979  38.374  65.180  1.00  0.00      RC0  H
ATOM   3634  CA  ILE C 383      76.775  37.817  67.044  1.00  0.00      RC0  C
ATOM   3635  CB  ILE C 383      78.267  37.917  66.741  1.00  0.00      RC0  C
ATOM   3636  CG2 ILE C 383      79.061  37.945  68.047  1.00  0.00      RC0  C
ATOM   3637  CG1 ILE C 383      78.714  36.768  65.837  1.00  0.00      RC0  C
ATOM   3638  CD1 ILE C 383      80.210  36.802  65.532  1.00  0.00      RC0  C
ATOM   3639  C   ILE C 383      76.255  39.081  67.715  1.00  0.00      RC0  C
ATOM   3640  O   ILE C 383      76.443  40.198  67.207  1.00  0.00      RC0  O
ATOM   3641  N   GLN C 384      75.590  38.896  68.853  1.00  0.00      RC0  N
ATOM   3642  H   GLN C 384      75.516  37.968  69.227  1.00  0.00      RC0  H
ATOM   3643  CA  GLN C 384      74.985  39.971  69.622  1.00  0.00      RC0  C
ATOM   3644  CB  GLN C 384      73.501  39.627  69.762  1.00  0.00      RC0  C
ATOM   3645  CG  GLN C 384      72.571  40.726  70.274  1.00  0.00      RC0  C
ATOM   3646  CD  GLN C 384      71.220  40.104  70.551  1.00  0.00      RC0  C
ATOM   3647  OE1 GLN C 384      70.982  39.488  71.583  1.00  0.00      RC0  O
ATOM   3648  NE2 GLN C 384      70.332  40.277  69.565  1.00  0.00      RC0  N
ATOM   3649 HE21 GLN C 384      70.554  40.775  68.726  1.00  0.00      RC0  H
ATOM   3650 HE22 GLN C 384      69.424  39.883  69.696  1.00  0.00      RC0  H
ATOM   3651  C   GLN C 384      75.647  40.149  70.979  1.00  0.00      RC0  C
ATOM   3652  O   GLN C 384      75.235  41.025  71.749  1.00  0.00      RC0  O
ATOM   3653  N   ALA C 385      76.652  39.336  71.292  1.00  0.00      RC0  N
ATOM   3654  H   ALA C 385      76.991  38.625  70.674  1.00  0.00      RC0  H
ATOM   3655  CA  ALA C 385      77.342  39.387  72.570  1.00  0.00      RC0  C
ATOM   3656  CB  ALA C 385      76.608  38.606  73.646  1.00  0.00      RC0  C
ATOM   3657  C   ALA C 385      78.704  38.730  72.395  1.00  0.00      RC0  C
ATOM   3658  O   ALA C 385      78.819  37.712  71.706  1.00  0.00      RC0  O
ATOM   3659  N   TRP C 386      79.729  39.322  73.014  1.00  0.00      RC0  N
ATOM   3660  H   TRP C 386      79.625  40.136  73.589  1.00  0.00      RC0  H
ATOM   3661  CA  TRP C 386      81.094  38.858  72.848  1.00  0.00      RC0  C
ATOM   3662  CB  TRP C 386      81.685  39.468  71.571  1.00  0.00      RC0  C
ATOM   3663  CG  TRP C 386      82.810  38.634  70.997  1.00  0.00      RC0  C
ATOM   3664  CD2 TRP C 386      82.738  37.330  70.380  1.00  0.00      RC0  C
ATOM   3665  CE2 TRP C 386      84.042  36.990  69.942  1.00  0.00      RC0  C
ATOM   3666  CE3 TRP C 386      81.689  36.446  70.163  1.00  0.00      RC0  C
ATOM   3667  CD1 TRP C 386      84.160  38.998  70.901  1.00  0.00      RC0  C
ATOM   3668  NE1 TRP C 386      84.892  38.040  70.276  1.00  0.00      RC0  N
ATOM   3669  HE1 TRP C 386      85.844  38.123  70.040  1.00  0.00      RC0  H
ATOM   3670  CZ2 TRP C 386      84.253  35.779  69.294  1.00  0.00      RC0  C
ATOM   3671  CZ3 TRP C 386      81.918  35.238  69.515  1.00  0.00      RC0  C
ATOM   3672  CH2 TRP C 386      83.195  34.905  69.080  1.00  0.00      RC0  C
ATOM   3673  C   TRP C 386      81.885  39.258  74.084  1.00  0.00      RC0  C
ATOM   3674  O   TRP C 386      81.693  40.373  74.595  1.00  0.00      RC0  O
ATOM   3675  N   PRO C 387      82.763  38.394  74.592  1.00  0.00      RC0  N
ATOM   3676  CD  PRO C 387      83.096  37.073  74.079  1.00  0.00      RC0  C
ATOM   3677  CA  PRO C 387      83.531  38.749  75.791  1.00  0.00      RC0  C
ATOM   3678  CB  PRO C 387      84.437  37.527  75.987  1.00  0.00      RC0  C
ATOM   3679  CG  PRO C 387      84.493  36.827  74.629  1.00  0.00      RC0  C
ATOM   3680  C   PRO C 387      84.293  40.052  75.605  1.00  0.00      RC0  C
ATOM   3681  O   PRO C 387      84.819  40.341  74.528  1.00  0.00      RC0  O
ATOM   3682  N   GLU C 388      84.345  40.844  76.679  1.00  0.00      RC0  N
ATOM   3683  H   GLU C 388      83.839  40.612  77.507  1.00  0.00      RC0  H
ATOM   3684  CA  GLU C 388      84.961  42.165  76.606  1.00  0.00      RC0  C
ATOM   3685  CB  GLU C 388      84.767  42.712  78.020  1.00  0.00      RC0  C
ATOM   3686  CG  GLU C 388      85.411  44.044  78.386  1.00  0.00      RC0  C
ATOM   3687  CD  GLU C 388      84.335  45.094  78.321  1.00  0.00      RC0  C
ATOM   3688  OE1 GLU C 388      83.250  44.780  77.838  1.00  0.00      RC0  O
ATOM   3689  OE2 GLU C 388      84.591  46.234  78.697  1.00  0.00      RC0  O
ATOM   3690  C   GLU C 388      86.456  42.082  76.323  1.00  0.00      RC0  C
ATOM   3691  O   GLU C 388      87.006  42.953  75.639  1.00  0.00      RC0  O
ATOM   3692  N   ASN C 389      87.131  41.051  76.839  1.00  0.00      RC0  N
ATOM   3693  H   ASN C 389      86.628  40.405  77.405  1.00  0.00      RC0  H
ATOM   3694  CA  ASN C 389      88.580  40.966  76.685  1.00  0.00      RC0  C
ATOM   3695  CB  ASN C 389      89.151  39.728  77.363  1.00  0.00      RC0  C
ATOM   3696  CG  ASN C 389      90.629  39.635  77.029  1.00  0.00      RC0  C
ATOM   3697  OD1 ASN C 389      91.461  40.297  77.635  1.00  0.00      RC0  O
ATOM   3698  ND2 ASN C 389      90.928  38.731  76.076  1.00  0.00      RC0  N
ATOM   3699 HD21 ASN C 389      90.227  38.194  75.612  1.00  0.00      RC0  H
ATOM   3700 HD22 ASN C 389      91.886  38.607  75.814  1.00  0.00      RC0  H
ATOM   3701  C   ASN C 389      88.980  40.893  75.217  1.00  0.00      RC0  C
ATOM   3702  O   ASN C 389      89.963  41.519  74.803  1.00  0.00      RC0  O
ATOM   3703  N   ARG C 390      88.236  40.136  74.416  1.00  0.00      RC0  N
ATOM   3704  H   ARG C 390      87.276  40.018  74.664  1.00  0.00      RC0  H
ATOM   3705  CA  ARG C 390      88.620  39.912  73.030  1.00  0.00      RC0  C
ATOM   3706  CB  ARG C 390      87.967  38.630  72.470  1.00  0.00      RC0  C
ATOM   3707  CG  ARG C 390      88.963  37.442  72.362  1.00  0.00      RC0  C
ATOM   3708  CD  ARG C 390      89.159  36.407  73.505  1.00  0.00      RC0  C
ATOM   3709  NE  ARG C 390      88.225  35.260  73.497  1.00  0.00      RC0  N
ATOM   3710  HE  ARG C 390      87.287  35.454  73.797  1.00  0.00      RC0  H
ATOM   3711  CZ  ARG C 390      88.597  33.980  73.097  1.00  0.00      RC0  C
ATOM   3712  NH1 ARG C 390      87.734  32.941  73.173  1.00  0.00      RC0  N
ATOM   3713 HH11 ARG C 390      88.022  32.045  72.789  1.00  0.00      RC0  H
ATOM   3714 HH12 ARG C 390      86.815  32.945  73.580  1.00  0.00      RC0  H
ATOM   3715  NH2 ARG C 390      89.827  33.726  72.600  1.00  0.00      RC0  N
ATOM   3716 HH21 ARG C 390      90.021  32.796  72.226  1.00  0.00      RC0  H
ATOM   3717 HH22 ARG C 390      90.561  34.403  72.544  1.00  0.00      RC0  H
ATOM   3718  C   ARG C 390      88.491  41.195  72.217  1.00  0.00      RC0  C
ATOM   3719  O   ARG C 390      87.501  41.925  72.324  1.00  0.00      RC0  O
ATOM   3720  N   THR C 391      89.504  41.462  71.392  1.00  0.00      RC0  N
ATOM   3721  H   THR C 391      90.306  40.869  71.367  1.00  0.00      RC0  H
ATOM   3722  CA  THR C 391      89.512  42.636  70.531  1.00  0.00      RC0  C
ATOM   3723  CB  THR C 391      90.991  42.960  70.455  1.00  0.00      RC0  C
ATOM   3724  OG1 THR C 391      91.715  41.725  70.600  1.00  0.00      RC0  O
ATOM   3725  HG1 THR C 391      92.310  41.680  69.859  1.00  0.00      RC0  H
ATOM   3726  CG2 THR C 391      91.411  43.931  71.561  1.00  0.00      RC0  C
ATOM   3727  C   THR C 391      88.864  42.390  69.177  1.00  0.00      RC0  C
ATOM   3728  O   THR C 391      88.536  43.359  68.481  1.00  0.00      RC0  O
ATOM   3729  N   ASP C 392      88.674  41.132  68.784  1.00  0.00      RC0  N
ATOM   3730  H   ASP C 392      88.931  40.327  69.318  1.00  0.00      RC0  H
ATOM   3731  CA  ASP C 392      88.144  40.820  67.466  1.00  0.00      RC0  C
ATOM   3732  CB  ASP C 392      89.246  40.840  66.375  1.00  0.00      RC0  C
ATOM   3733  CG  ASP C 392      90.079  39.564  66.280  1.00  0.00      RC0  C
ATOM   3734  OD1 ASP C 392      90.168  38.834  67.263  1.00  0.00      RC0  O
ATOM   3735  OD2 ASP C 392      90.653  39.306  65.214  1.00  0.00      RC0  O
ATOM   3736  C   ASP C 392      87.426  39.478  67.514  1.00  0.00      RC0  C
ATOM   3737  O   ASP C 392      87.358  38.820  68.556  1.00  0.00      RC0  O
ATOM   3738  N   LEU C 393      86.883  39.081  66.365  1.00  0.00      RC0  N
ATOM   3739  H   LEU C 393      87.059  39.608  65.531  1.00  0.00      RC0  H
ATOM   3740  CA  LEU C 393      86.216  37.788  66.218  1.00  0.00      RC0  C
ATOM   3741  CB  LEU C 393      85.074  37.860  65.205  1.00  0.00      RC0  C
ATOM   3742  CG  LEU C 393      84.066  38.965  65.519  1.00  0.00      RC0  C
ATOM   3743  CD1 LEU C 393      83.111  39.215  64.351  1.00  0.00      RC0  C
ATOM   3744  CD2 LEU C 393      83.324  38.709  66.830  1.00  0.00      RC0  C
ATOM   3745  C   LEU C 393      87.228  36.725  65.788  1.00  0.00      RC0  C
ATOM   3746  O   LEU C 393      87.092  36.058  64.763  1.00  0.00      RC0  O
ATOM   3747  N   HIS C 394      88.271  36.589  66.611  1.00  0.00      RC0  N
ATOM   3748  H   HIS C 394      88.482  37.347  67.230  1.00  0.00      RC0  H
ATOM   3749  CA  HIS C 394      89.319  35.609  66.344  1.00  0.00      RC0  C
ATOM   3750  CB  HIS C 394      90.193  35.575  67.612  1.00  0.00      RC0  C
ATOM   3751  CG  HIS C 394      89.272  35.268  68.779  1.00  0.00      RC0  C
ATOM   3752  ND1 HIS C 394      88.314  36.109  69.231  1.00  0.00      RC0  N
ATOM   3753  HD1 HIS C 394      88.187  37.051  68.966  1.00  0.00      RC0  H
ATOM   3754  CD2 HIS C 394      89.129  34.048  69.448  1.00  0.00      RC0  C
ATOM   3755  NE2 HIS C 394      88.061  34.164  70.274  1.00  0.00      RC0  N
ATOM   3756  CE1 HIS C 394      87.559  35.426  70.140  1.00  0.00      RC0  C
ATOM   3757  C   HIS C 394      88.737  34.222  66.107  1.00  0.00      RC0  C
ATOM   3758  O   HIS C 394      89.254  33.453  65.288  1.00  0.00      RC0  O
ATOM   3759  N   ALA C 395      87.657  33.885  66.816  1.00  0.00      RC0  N
ATOM   3760  H   ALA C 395      87.259  34.546  67.450  1.00  0.00      RC0  H
ATOM   3761  CA  ALA C 395      87.081  32.549  66.707  1.00  0.00      RC0  C
ATOM   3762  CB  ALA C 395      85.865  32.408  67.623  1.00  0.00      RC0  C
ATOM   3763  C   ALA C 395      86.661  32.226  65.279  1.00  0.00      RC0  C
ATOM   3764  O   ALA C 395      86.602  31.049  64.904  1.00  0.00      RC0  O
ATOM   3765  N   PHE C 396      86.365  33.244  64.472  1.00  0.00      RC0  N
ATOM   3766  H   PHE C 396      86.513  34.191  64.760  1.00  0.00      RC0  H
ATOM   3767  CA  PHE C 396      85.955  33.056  63.085  1.00  0.00      RC0  C
ATOM   3768  CB  PHE C 396      84.626  33.758  62.815  1.00  0.00      RC0  C
ATOM   3769  CG  PHE C 396      83.526  33.135  63.639  1.00  0.00      RC0  C
ATOM   3770  CD1 PHE C 396      83.025  31.886  63.290  1.00  0.00      RC0  C
ATOM   3771  CD2 PHE C 396      83.013  33.811  64.740  1.00  0.00      RC0  C
ATOM   3772  CE1 PHE C 396      81.998  31.319  64.034  1.00  0.00      RC0  C
ATOM   3773  CE2 PHE C 396      81.987  33.242  65.485  1.00  0.00      RC0  C
ATOM   3774  CZ  PHE C 396      81.475  32.000  65.127  1.00  0.00      RC0  C
ATOM   3775  C   PHE C 396      87.019  33.544  62.106  1.00  0.00      RC0  C
ATOM   3776  O   PHE C 396      86.696  34.014  61.012  1.00  0.00      RC0  O
ATOM   3777  N   GLU C 397      88.294  33.438  62.485  1.00  0.00      RC0  N
ATOM   3778  H   GLU C 397      88.522  33.085  63.394  1.00  0.00      RC0  H
ATOM   3779  CA  GLU C 397      89.377  33.843  61.599  1.00  0.00      RC0  C
ATOM   3780  CB  GLU C 397      90.692  34.049  62.336  1.00  0.00      RC0  C
ATOM   3781  CG  GLU C 397      91.446  32.769  62.656  1.00  0.00      RC0  C
ATOM   3782  CD  GLU C 397      92.334  33.089  63.829  1.00  0.00      RC0  C
ATOM   3783  OE1 GLU C 397      92.136  34.131  64.451  1.00  0.00      RC0  O
ATOM   3784  OE2 GLU C 397      93.141  32.254  64.221  1.00  0.00      RC0  O
ATOM   3785  C   GLU C 397      89.496  32.953  60.370  1.00  0.00      RC0  C
ATOM   3786  O   GLU C 397      90.173  33.341  59.412  1.00  0.00      RC0  O
ATOM   3787  N   ASN C 398      88.861  31.781  60.372  1.00  0.00      RC0  N
ATOM   3788  H   ASN C 398      88.295  31.523  61.153  1.00  0.00      RC0  H
ATOM   3789  CA  ASN C 398      88.926  30.850  59.253  1.00  0.00      RC0  C
ATOM   3790  CB  ASN C 398      89.411  29.504  59.761  1.00  0.00      RC0  C
ATOM   3791  CG  ASN C 398      90.298  28.870  58.719  1.00  0.00      RC0  C
ATOM   3792  OD1 ASN C 398      90.227  29.141  57.525  1.00  0.00      RC0  O
ATOM   3793  ND2 ASN C 398      91.180  28.007  59.256  1.00  0.00      RC0  N
ATOM   3794 HD21 ASN C 398      91.132  27.824  60.241  1.00  0.00      RC0  H
ATOM   3795 HD22 ASN C 398      91.894  27.554  58.722  1.00  0.00      RC0  H
ATOM   3796  C   ASN C 398      87.589  30.703  58.537  1.00  0.00      RC0  C
ATOM   3797  O   ASN C 398      87.449  29.822  57.683  1.00  0.00      RC0  O
ATOM   3798  N   LEU C 399      86.607  31.541  58.862  1.00  0.00      RC0  N
ATOM   3799  H   LEU C 399      86.791  32.330  59.448  1.00  0.00      RC0  H
ATOM   3800  CA  LEU C 399      85.334  31.512  58.156  1.00  0.00      RC0  C
ATOM   3801  CB  LEU C 399      84.310  32.339  58.929  1.00  0.00      RC0  C
ATOM   3802  CG  LEU C 399      82.919  32.342  58.297  1.00  0.00      RC0  C
ATOM   3803  CD1 LEU C 399      82.344  30.932  58.171  1.00  0.00      RC0  C
ATOM   3804  CD2 LEU C 399      81.978  33.283  59.046  1.00  0.00      RC0  C
ATOM   3805  C   LEU C 399      85.519  32.044  56.741  1.00  0.00      RC0  C
ATOM   3806  O   LEU C 399      86.052  33.139  56.544  1.00  0.00      RC0  O
ATOM   3807  N   GLU C 400      85.079  31.266  55.755  1.00  0.00      RC0  N
ATOM   3808  H   GLU C 400      84.641  30.389  55.958  1.00  0.00      RC0  H
ATOM   3809  CA  GLU C 400      85.251  31.611  54.349  1.00  0.00      RC0  C
ATOM   3810  CB  GLU C 400      85.985  30.497  53.620  1.00  0.00      RC0  C
ATOM   3811  CG  GLU C 400      87.495  30.626  53.765  1.00  0.00      RC0  C
ATOM   3812  CD  GLU C 400      88.082  29.246  53.690  1.00  0.00      RC0  C
ATOM   3813  OE1 GLU C 400      87.325  28.283  53.624  1.00  0.00      RC0  O
ATOM   3814  OE2 GLU C 400      89.286  29.088  53.856  1.00  0.00      RC0  O
ATOM   3815  C   GLU C 400      83.949  31.934  53.637  1.00  0.00      RC0  C
ATOM   3816  O   GLU C 400      83.926  32.829  52.790  1.00  0.00      RC0  O
ATOM   3817  N   ILE C 401      82.863  31.232  53.954  1.00  0.00      RC0  N
ATOM   3818  H   ILE C 401      82.890  30.545  54.685  1.00  0.00      RC0  H
ATOM   3819  CA  ILE C 401      81.603  31.375  53.236  1.00  0.00      RC0  C
ATOM   3820  CB  ILE C 401      81.253  30.101  52.452  1.00  0.00      RC0  C
ATOM   3821  CG2 ILE C 401      80.303  30.438  51.304  1.00  0.00      RC0  C
ATOM   3822  CG1 ILE C 401      82.459  29.283  51.989  1.00  0.00      RC0  C
ATOM   3823  CD1 ILE C 401      83.146  29.874  50.762  1.00  0.00      RC0  C
ATOM   3824  C   ILE C 401      80.478  31.601  54.235  1.00  0.00      RC0  C
ATOM   3825  O   ILE C 401      80.412  30.937  55.275  1.00  0.00      RC0  O
ATOM   3826  N   ILE C 402      79.599  32.546  53.915  1.00  0.00      RC0  N
ATOM   3827  H   ILE C 402      79.766  33.126  53.112  1.00  0.00      RC0  H
ATOM   3828  CA  ILE C 402      78.304  32.701  54.573  1.00  0.00      RC0  C
ATOM   3829  CB  ILE C 402      78.176  34.029  55.321  1.00  0.00      RC0  C
ATOM   3830  CG2 ILE C 402      76.786  34.152  55.953  1.00  0.00      RC0  C
ATOM   3831  CG1 ILE C 402      79.274  34.188  56.368  1.00  0.00      RC0  C
ATOM   3832  CD1 ILE C 402      79.169  35.521  57.108  1.00  0.00      RC0  C
ATOM   3833  C   ILE C 402      77.268  32.629  53.457  1.00  0.00      RC0  C
ATOM   3834  O   ILE C 402      77.034  33.617  52.752  1.00  0.00      RC0  O
ATOM   3835  N   ARG C 403      76.642  31.465  53.286  1.00  0.00      RC0  N
ATOM   3836  H   ARG C 403      76.746  30.759  53.986  1.00  0.00      RC0  H
ATOM   3837  CA  ARG C 403      75.780  31.266  52.127  1.00  0.00      RC0  C
ATOM   3838  CB  ARG C 403      75.621  29.764  51.820  1.00  0.00      RC0  C
ATOM   3839  CG  ARG C 403      76.932  28.950  51.769  1.00  0.00      RC0  C
ATOM   3840  CD  ARG C 403      76.767  27.558  51.129  1.00  0.00      RC0  C
ATOM   3841  NE  ARG C 403      77.936  26.674  51.270  1.00  0.00      RC0  N
ATOM   3842  HE  ARG C 403      78.136  26.268  52.173  1.00  0.00      RC0  H
ATOM   3843  CZ  ARG C 403      78.683  26.266  50.191  1.00  0.00      RC0  C
ATOM   3844  NH1 ARG C 403      78.441  26.786  48.981  1.00  0.00      RC0  N
ATOM   3845 HH11 ARG C 403      79.068  26.667  48.212  1.00  0.00      RC0  H
ATOM   3846 HH12 ARG C 403      77.576  27.264  48.797  1.00  0.00      RC0  H
ATOM   3847  NH2 ARG C 403      79.644  25.330  50.324  1.00  0.00      RC0  N
ATOM   3848 HH21 ARG C 403      80.160  24.895  49.580  1.00  0.00      RC0  H
ATOM   3849 HH22 ARG C 403      79.885  25.011  51.259  1.00  0.00      RC0  H
ATOM   3850  C   ARG C 403      74.449  31.994  52.263  1.00  0.00      RC0  C
ATOM   3851  O   ARG C 403      73.845  32.359  51.248  1.00  0.00      RC0  O
ATOM   3852  N   GLY C 404      73.975  32.214  53.488  1.00  0.00      RC0  N
ATOM   3853  H   GLY C 404      74.410  31.843  54.312  1.00  0.00      RC0  H
ATOM   3854  CA  GLY C 404      72.742  32.950  53.667  1.00  0.00      RC0  C
ATOM   3855  C   GLY C 404      71.502  32.237  53.185  1.00  0.00      RC0  C
ATOM   3856  O   GLY C 404      70.518  32.896  52.845  1.00  0.00      RC0  O
ATOM   3857  N   ARG C 405      71.523  30.904  53.125  1.00  0.00      RC0  N
ATOM   3858  H   ARG C 405      72.374  30.448  53.355  1.00  0.00      RC0  H
ATOM   3859  CA  ARG C 405      70.304  30.163  52.814  1.00  0.00      RC0  C
ATOM   3860  CB  ARG C 405      70.519  28.655  52.901  1.00  0.00      RC0  C
ATOM   3861  CG  ARG C 405      71.535  28.133  51.896  1.00  0.00      RC0  C
ATOM   3862  CD  ARG C 405      71.136  28.478  50.465  1.00  0.00      RC0  C
ATOM   3863  NE  ARG C 405      72.050  27.830  49.535  1.00  0.00      RC0  N
ATOM   3864  HE  ARG C 405      71.828  26.861  49.338  1.00  0.00      RC0  H
ATOM   3865  CZ  ARG C 405      73.152  28.520  49.124  1.00  0.00      RC0  C
ATOM   3866  NH1 ARG C 405      73.236  29.850  49.352  1.00  0.00      RC0  N
ATOM   3867 HH11 ARG C 405      74.074  30.391  49.265  1.00  0.00      RC0  H
ATOM   3868 HH12 ARG C 405      72.405  30.368  49.590  1.00  0.00      RC0  H
ATOM   3869  NH2 ARG C 405      74.146  27.868  48.501  1.00  0.00      RC0  N
ATOM   3870 HH21 ARG C 405      74.945  28.296  48.079  1.00  0.00      RC0  H
ATOM   3871 HH22 ARG C 405      74.169  26.855  48.444  1.00  0.00      RC0  H
ATOM   3872  C   ARG C 405      69.194  30.526  53.787  1.00  0.00      RC0  C
ATOM   3873  O   ARG C 405      68.024  30.638  53.403  1.00  0.00      RC0  O
ATOM   3874  N   THR C 406      69.553  30.717  55.051  1.00  0.00      RC0  N
ATOM   3875  H   THR C 406      70.491  30.585  55.367  1.00  0.00      RC0  H
ATOM   3876  CA  THR C 406      68.646  31.147  56.100  1.00  0.00      RC0  C
ATOM   3877  CB  THR C 406      68.725  30.051  57.135  1.00  0.00      RC0  C
ATOM   3878  OG1 THR C 406      69.183  28.860  56.476  1.00  0.00      RC0  O
ATOM   3879  HG1 THR C 406      69.466  28.320  57.208  1.00  0.00      RC0  H
ATOM   3880  CG2 THR C 406      67.396  29.827  57.858  1.00  0.00      RC0  C
ATOM   3881  C   THR C 406      69.117  32.506  56.593  1.00  0.00      RC0  C
ATOM   3882  O   THR C 406      70.323  32.743  56.717  1.00  0.00      RC0  O
ATOM   3883  N   LYS C 407      68.170  33.398  56.862  1.00  0.00      RC0  N
ATOM   3884  H   LYS C 407      67.209  33.135  56.939  1.00  0.00      RC0  H
ATOM   3885  CA  LYS C 407      68.481  34.780  57.190  1.00  0.00      RC0  C
ATOM   3886  CB  LYS C 407      68.191  35.694  56.005  1.00  0.00      RC0  C
ATOM   3887  CG  LYS C 407      68.785  35.221  54.686  1.00  0.00      RC0  C
ATOM   3888  CD  LYS C 407      68.428  36.127  53.513  1.00  0.00      RC0  C
ATOM   3889  CE  LYS C 407      68.780  35.427  52.208  1.00  0.00      RC0  C
ATOM   3890  NZ  LYS C 407      68.578  36.316  51.061  1.00  0.00      RC0  N
ATOM   3891  HZ1 LYS C 407      68.656  35.756  50.180  1.00  0.00      RC0  H
ATOM   3892  HZ2 LYS C 407      67.690  36.845  51.082  1.00  0.00      RC0  H
ATOM   3893  HZ3 LYS C 407      69.393  36.953  50.941  1.00  0.00      RC0  H
ATOM   3894  C   LYS C 407      67.663  35.220  58.393  1.00  0.00      RC0  C
ATOM   3895  O   LYS C 407      66.489  34.860  58.526  1.00  0.00      RC0  O
ATOM   3896  N   GLN C 408      68.293  35.997  59.269  1.00  0.00      RC0  N
ATOM   3897  H   GLN C 408      69.242  36.240  59.053  1.00  0.00      RC0  H
ATOM   3898  CA  GLN C 408      67.600  36.519  60.436  1.00  0.00      RC0  C
ATOM   3899  CB  GLN C 408      68.692  37.312  61.161  1.00  0.00      RC0  C
ATOM   3900  CG  GLN C 408      68.310  38.201  62.340  1.00  0.00      RC0  C
ATOM   3901  CD  GLN C 408      68.461  37.438  63.629  1.00  0.00      RC0  C
ATOM   3902  OE1 GLN C 408      69.341  36.610  63.793  1.00  0.00      RC0  O
ATOM   3903  NE2 GLN C 408      67.566  37.768  64.553  1.00  0.00      RC0  N
ATOM   3904 HE21 GLN C 408      66.851  38.453  64.409  1.00  0.00      RC0  H
ATOM   3905 HE22 GLN C 408      67.626  37.264  65.417  1.00  0.00      RC0  H
ATOM   3906  C   GLN C 408      66.489  37.455  59.990  1.00  0.00      RC0  C
ATOM   3907  O   GLN C 408      66.733  38.419  59.257  1.00  0.00      RC0  O
ATOM   3908  N   HIS C 409      65.264  37.165  60.424  1.00  0.00      RC0  N
ATOM   3909  H   HIS C 409      65.162  36.432  61.103  1.00  0.00      RC0  H
ATOM   3910  CA  HIS C 409      64.088  37.900  59.975  1.00  0.00      RC0  C
ATOM   3911  CB  HIS C 409      64.047  39.405  60.318  1.00  0.00      RC0  C
ATOM   3912  CG  HIS C 409      64.732  39.785  61.607  1.00  0.00      RC0  C
ATOM   3913  ND1 HIS C 409      65.650  40.767  61.663  1.00  0.00      RC0  N
ATOM   3914  HD1 HIS C 409      65.967  41.302  60.909  1.00  0.00      RC0  H
ATOM   3915  CD2 HIS C 409      64.556  39.256  62.887  1.00  0.00      RC0  C
ATOM   3916  NE2 HIS C 409      65.389  39.940  63.711  1.00  0.00      RC0  N
ATOM   3917  CE1 HIS C 409      66.057  40.872  62.963  1.00  0.00      RC0  C
ATOM   3918  C   HIS C 409      63.911  37.792  58.466  1.00  0.00      RC0  C
ATOM   3919  O   HIS C 409      63.228  38.616  57.853  1.00  0.00      RC0  O
ATOM   3920  N   GLY C 410      64.525  36.776  57.862  1.00  0.00      RC0  N
ATOM   3921  H   GLY C 410      65.007  36.103  58.423  1.00  0.00      RC0  H
ATOM   3922  CA  GLY C 410      64.496  36.594  56.427  1.00  0.00      RC0  C
ATOM   3923  C   GLY C 410      65.305  37.594  55.635  1.00  0.00      RC0  C
ATOM   3924  O   GLY C 410      65.164  37.640  54.410  1.00  0.00      RC0  O
ATOM   3925  N   GLN C 411      66.161  38.385  56.286  1.00  0.00      RC0  N
ATOM   3926  H   GLN C 411      66.284  38.290  57.275  1.00  0.00      RC0  H
ATOM   3927  CA  GLN C 411      66.883  39.455  55.603  1.00  0.00      RC0  C
ATOM   3928  CB  GLN C 411      66.339  40.831  55.967  1.00  0.00      RC0  C
ATOM   3929  CG  GLN C 411      66.797  41.839  54.916  1.00  0.00      RC0  C
ATOM   3930  CD  GLN C 411      66.122  43.169  55.146  1.00  0.00      RC0  C
ATOM   3931  OE1 GLN C 411      64.937  43.249  55.473  1.00  0.00      RC0  O
ATOM   3932  NE2 GLN C 411      66.945  44.211  54.949  1.00  0.00      RC0  N
ATOM   3933 HE21 GLN C 411      67.879  44.018  54.620  1.00  0.00      RC0  H
ATOM   3934 HE22 GLN C 411      66.706  45.170  55.089  1.00  0.00      RC0  H
ATOM   3935  C   GLN C 411      68.391  39.360  55.787  1.00  0.00      RC0  C
ATOM   3936  O   GLN C 411      69.120  39.295  54.792  1.00  0.00      RC0  O
ATOM   3937  N   PHE C 412      68.893  39.359  57.023  1.00  0.00      RC0  N
ATOM   3938  H   PHE C 412      68.294  39.185  57.807  1.00  0.00      RC0  H
ATOM   3939  CA  PHE C 412      70.325  39.489  57.261  1.00  0.00      RC0  C
ATOM   3940  CB  PHE C 412      70.574  40.204  58.586  1.00  0.00      RC0  C
ATOM   3941  CG  PHE C 412      69.784  41.488  58.598  1.00  0.00      RC0  C
ATOM   3942  CD1 PHE C 412      70.130  42.523  57.737  1.00  0.00      RC0  C
ATOM   3943  CD2 PHE C 412      68.707  41.632  59.465  1.00  0.00      RC0  C
ATOM   3944  CE1 PHE C 412      69.394  43.701  57.738  1.00  0.00      RC0  C
ATOM   3945  CE2 PHE C 412      67.971  42.811  59.464  1.00  0.00      RC0  C
ATOM   3946  CZ  PHE C 412      68.313  43.844  58.599  1.00  0.00      RC0  C
ATOM   3947  C   PHE C 412      71.015  38.132  57.249  1.00  0.00      RC0  C
ATOM   3948  O   PHE C 412      70.477  37.140  57.748  1.00  0.00      RC0  O
ATOM   3949  N   SER C 413      72.221  38.102  56.680  1.00  0.00      RC0  N
ATOM   3950  H   SER C 413      72.618  38.878  56.182  1.00  0.00      RC0  H
ATOM   3951  CA  SER C 413      73.069  36.917  56.700  1.00  0.00      RC0  C
ATOM   3952  CB  SER C 413      73.439  36.578  55.284  1.00  0.00      RC0  C
ATOM   3953  OG  SER C 413      73.576  37.813  54.587  1.00  0.00      RC0  O
ATOM   3954  HG  SER C 413      73.851  37.551  53.709  1.00  0.00      RC0  H
ATOM   3955  C   SER C 413      74.287  37.064  57.597  1.00  0.00      RC0  C
ATOM   3956  O   SER C 413      74.804  36.055  58.079  1.00  0.00      RC0  O
ATOM   3957  N   LEU C 414      74.763  38.287  57.822  1.00  0.00      RC0  N
ATOM   3958  H   LEU C 414      74.356  39.087  57.373  1.00  0.00      RC0  H
ATOM   3959  CA  LEU C 414      75.819  38.562  58.788  1.00  0.00      RC0  C
ATOM   3960  CB  LEU C 414      77.117  38.892  58.046  1.00  0.00      RC0  C
ATOM   3961  CG  LEU C 414      78.277  39.314  58.953  1.00  0.00      RC0  C
ATOM   3962  CD1 LEU C 414      78.657  38.227  59.960  1.00  0.00      RC0  C
ATOM   3963  CD2 LEU C 414      79.484  39.786  58.141  1.00  0.00      RC0  C
ATOM   3964  C   LEU C 414      75.381  39.733  59.653  1.00  0.00      RC0  C
ATOM   3965  O   LEU C 414      74.931  40.757  59.129  1.00  0.00      RC0  O
ATOM   3966  N   ALA C 415      75.511  39.584  60.969  1.00  0.00      RC0  N
ATOM   3967  H   ALA C 415      75.851  38.724  61.362  1.00  0.00      RC0  H
ATOM   3968  CA  ALA C 415      75.050  40.602  61.909  1.00  0.00      RC0  C
ATOM   3969  CB  ALA C 415      73.649  40.258  62.404  1.00  0.00      RC0  C
ATOM   3970  C   ALA C 415      76.012  40.656  63.088  1.00  0.00      RC0  C
ATOM   3971  O   ALA C 415      76.049  39.730  63.901  1.00  0.00      RC0  O
ATOM   3972  N   VAL C 416      76.779  41.736  63.182  1.00  0.00      RC0  N
ATOM   3973  H   VAL C 416      76.645  42.484  62.526  1.00  0.00      RC0  H
ATOM   3974  CA  VAL C 416      77.689  41.977  64.297  1.00  0.00      RC0  C
ATOM   3975  CB  VAL C 416      79.090  42.247  63.742  1.00  0.00      RC0  C
ATOM   3976  CG1 VAL C 416      80.062  42.714  64.826  1.00  0.00      RC0  C
ATOM   3977  CG2 VAL C 416      79.609  41.028  62.979  1.00  0.00      RC0  C
ATOM   3978  C   VAL C 416      77.152  43.198  65.030  1.00  0.00      RC0  C
ATOM   3979  O   VAL C 416      77.296  44.329  64.549  1.00  0.00      RC0  O
ATOM   3980  N   VAL C 417      76.530  42.994  66.193  1.00  0.00      RC0  N
ATOM   3981  H   VAL C 417      76.548  42.101  66.655  1.00  0.00      RC0  H
ATOM   3982  CA  VAL C 417      75.789  44.065  66.854  1.00  0.00      RC0  C
ATOM   3983  CB  VAL C 417      74.276  43.798  66.773  1.00  0.00      RC0  C
ATOM   3984  CG1 VAL C 417      73.485  45.094  66.945  1.00  0.00      RC0  C
ATOM   3985  CG2 VAL C 417      73.870  43.087  65.479  1.00  0.00      RC0  C
ATOM   3986  C   VAL C 417      76.235  44.194  68.303  1.00  0.00      RC0  C
ATOM   3987  O   VAL C 417      76.331  43.193  69.022  1.00  0.00      RC0  O
ATOM   3988  N   SER C 418      76.504  45.433  68.725  1.00  0.00      RC0  N
ATOM   3989  H   SER C 418      76.403  46.167  68.056  1.00  0.00      RC0  H
ATOM   3990  CA  SER C 418      76.627  45.789  70.140  1.00  0.00      RC0  C
ATOM   3991  CB  SER C 418      75.246  45.600  70.742  1.00  0.00      RC0  C
ATOM   3992  OG  SER C 418      74.303  46.142  69.806  1.00  0.00      RC0  O
ATOM   3993  HG  SER C 418      73.451  45.932  70.161  1.00  0.00      RC0  H
ATOM   3994  C   SER C 418      77.748  45.008  70.823  1.00  0.00      RC0  C
ATOM   3995  O   SER C 418      77.538  44.340  71.839  1.00  0.00      RC0  O
ATOM   3996  N   LEU C 419      78.955  45.110  70.272  1.00  0.00      RC0  N
ATOM   3997  H   LEU C 419      79.119  45.678  69.464  1.00  0.00      RC0  H
ATOM   3998  CA  LEU C 419      80.092  44.366  70.790  1.00  0.00      RC0  C
ATOM   3999  CB  LEU C 419      80.648  43.355  69.784  1.00  0.00      RC0  C
ATOM   4000  CG  LEU C 419      79.658  42.382  69.159  1.00  0.00      RC0  C
ATOM   4001  CD1 LEU C 419      80.366  41.430  68.200  1.00  0.00      RC0  C
ATOM   4002  CD2 LEU C 419      78.881  41.612  70.211  1.00  0.00      RC0  C
ATOM   4003  C   LEU C 419      81.258  45.288  71.107  1.00  0.00      RC0  C
ATOM   4004  O   LEU C 419      81.399  46.373  70.534  1.00  0.00      RC0  O
ATOM   4005  N   ASN C 420      82.092  44.815  72.036  1.00  0.00      RC0  N
ATOM   4006  H   ASN C 420      81.917  43.905  72.408  1.00  0.00      RC0  H
ATOM   4007  CA  ASN C 420      83.248  45.539  72.545  1.00  0.00      RC0  C
ATOM   4008  CB  ASN C 420      83.643  45.318  73.995  1.00  0.00      RC0  C
ATOM   4009  CG  ASN C 420      84.133  46.674  74.494  1.00  0.00      RC0  C
ATOM   4010  OD1 ASN C 420      84.229  47.667  73.770  1.00  0.00      RC0  O
ATOM   4011  ND2 ASN C 420      84.381  46.681  75.804  1.00  0.00      RC0  N
ATOM   4012 HD21 ASN C 420      84.173  45.869  76.360  1.00  0.00      RC0  H
ATOM   4013 HD22 ASN C 420      84.729  47.411  76.390  1.00  0.00      RC0  H
ATOM   4014  C   ASN C 420      84.433  45.528  71.588  1.00  0.00      RC0  C
ATOM   4015  O   ASN C 420      85.369  46.313  71.781  1.00  0.00      RC0  O
ATOM   4016  N   ILE C 421      84.402  44.682  70.555  1.00  0.00      RC0  N
ATOM   4017  H   ILE C 421      83.538  44.248  70.323  1.00  0.00      RC0  H
ATOM   4018  CA  ILE C 421      85.598  44.389  69.773  1.00  0.00      RC0  C
ATOM   4019  CB  ILE C 421      85.316  43.250  68.796  1.00  0.00      RC0  C
ATOM   4020  CG2 ILE C 421      85.041  41.968  69.564  1.00  0.00      RC0  C
ATOM   4021  CG1 ILE C 421      84.179  43.596  67.833  1.00  0.00      RC0  C
ATOM   4022  CD1 ILE C 421      83.967  42.537  66.754  1.00  0.00      RC0  C
ATOM   4023  C   ILE C 421      86.055  45.620  68.999  1.00  0.00      RC0  C
ATOM   4024  O   ILE C 421      85.246  46.446  68.545  1.00  0.00      RC0  O
ATOM   4025  N   THR C 422      87.376  45.732  68.838  1.00  0.00      RC0  N
ATOM   4026  H   THR C 422      87.966  45.054  69.271  1.00  0.00      RC0  H
ATOM   4027  CA  THR C 422      87.988  46.812  68.069  1.00  0.00      RC0  C
ATOM   4028  CB  THR C 422      89.413  46.911  68.577  1.00  0.00      RC0  C
ATOM   4029  OG1 THR C 422      89.764  45.649  69.160  1.00  0.00      RC0  O
ATOM   4030  HG1 THR C 422      89.652  45.009  68.463  1.00  0.00      RC0  H
ATOM   4031  CG2 THR C 422      89.559  48.025  69.615  1.00  0.00      RC0  C
ATOM   4032  C   THR C 422      87.881  46.562  66.570  1.00  0.00      RC0  C
ATOM   4033  O   THR C 422      87.677  47.500  65.792  1.00  0.00      RC0  O
ATOM   4034  N   SER C 423      88.039  45.309  66.149  1.00  0.00      RC0  N
ATOM   4035  H   SER C 423      88.114  44.541  66.787  1.00  0.00      RC0  H
ATOM   4036  CA  SER C 423      88.060  44.955  64.740  1.00  0.00      RC0  C
ATOM   4037  CB  SER C 423      89.541  44.720  64.571  1.00  0.00      RC0  C
ATOM   4038  OG  SER C 423      90.085  44.774  65.902  1.00  0.00      RC0  O
ATOM   4039  HG  SER C 423      89.982  43.894  66.252  1.00  0.00      RC0  H
ATOM   4040  C   SER C 423      87.258  43.678  64.547  1.00  0.00      RC0  C
ATOM   4041  O   SER C 423      87.065  42.895  65.480  1.00  0.00      RC0  O
ATOM   4042  N   LEU C 424      86.780  43.476  63.320  1.00  0.00      RC0  N
ATOM   4043  H   LEU C 424      86.988  44.133  62.598  1.00  0.00      RC0  H
ATOM   4044  CA  LEU C 424      86.056  42.247  63.014  1.00  0.00      RC0  C
ATOM   4045  CB  LEU C 424      85.371  42.372  61.655  1.00  0.00      RC0  C
ATOM   4046  CG  LEU C 424      84.355  43.511  61.594  1.00  0.00      RC0  C
ATOM   4047  CD1 LEU C 424      83.946  43.826  60.156  1.00  0.00      RC0  C
ATOM   4048  CD2 LEU C 424      83.148  43.235  62.490  1.00  0.00      RC0  C
ATOM   4049  C   LEU C 424      87.000  41.052  62.987  1.00  0.00      RC0  C
ATOM   4050  O   LEU C 424      86.782  40.059  63.690  1.00  0.00      RC0  O
ATOM   4051  N   GLY C 425      88.061  41.133  62.190  1.00  0.00      RC0  N
ATOM   4052  H   GLY C 425      88.231  41.943  61.629  1.00  0.00      RC0  H
ATOM   4053  CA  GLY C 425      89.023  40.052  62.120  1.00  0.00      RC0  C
ATOM   4054  C   GLY C 425      88.562  38.854  61.324  1.00  0.00      RC0  C
ATOM   4055  O   GLY C 425      89.025  37.737  61.576  1.00  0.00      RC0  O
ATOM   4056  N   LEU C 426      87.656  39.052  60.368  1.00  0.00      RC0  N
ATOM   4057  H   LEU C 426      87.386  39.986  60.146  1.00  0.00      RC0  H
ATOM   4058  CA  LEU C 426      87.196  37.974  59.492  1.00  0.00      RC0  C
ATOM   4059  CB  LEU C 426      85.735  38.202  59.109  1.00  0.00      RC0  C
ATOM   4060  CG  LEU C 426      84.824  38.393  60.322  1.00  0.00      RC0  C
ATOM   4061  CD1 LEU C 426      83.409  38.803  59.913  1.00  0.00      RC0  C
ATOM   4062  CD2 LEU C 426      84.826  37.165  61.231  1.00  0.00      RC0  C
ATOM   4063  C   LEU C 426      88.065  37.918  58.234  1.00  0.00      RC0  C
ATOM   4064  O   LEU C 426      87.608  38.104  57.106  1.00  0.00      RC0  O
ATOM   4065  N   ARG C 427      89.350  37.649  58.455  1.00  0.00      RC0  N
ATOM   4066  H   ARG C 427      89.548  37.414  59.407  1.00  0.00      RC0  H
ATOM   4067  CA  ARG C 427      90.352  37.717  57.397  1.00  0.00      RC0  C
ATOM   4068  CB  ARG C 427      91.706  37.847  58.120  1.00  0.00      RC0  C
ATOM   4069  CG  ARG C 427      91.824  36.839  59.282  1.00  0.00      RC0  C
ATOM   4070  CD  ARG C 427      92.851  37.147  60.385  1.00  0.00      RC0  C
ATOM   4071  NE  ARG C 427      92.627  38.448  61.025  1.00  0.00      RC0  N
ATOM   4072  HE  ARG C 427      92.801  39.279  60.470  1.00  0.00      RC0  H
ATOM   4073  CZ  ARG C 427      92.167  38.610  62.311  1.00  0.00      RC0  C
ATOM   4074  NH1 ARG C 427      91.795  37.565  63.086  1.00  0.00      RC0  N
ATOM   4075 HH11 ARG C 427      91.405  37.736  64.006  1.00  0.00      RC0  H
ATOM   4076 HH12 ARG C 427      91.860  36.602  62.802  1.00  0.00      RC0  H
ATOM   4077  NH2 ARG C 427      92.084  39.861  62.802  1.00  0.00      RC0  N
ATOM   4078 HH21 ARG C 427      91.734  40.036  63.737  1.00  0.00      RC0  H
ATOM   4079 HH22 ARG C 427      92.340  40.652  62.215  1.00  0.00      RC0  H
ATOM   4080  C   ARG C 427      90.296  36.543  56.430  1.00  0.00      RC0  C
ATOM   4081  O   ARG C 427      91.099  36.503  55.492  1.00  0.00      RC0  O
ATOM   4082  N   SER C 428      89.393  35.587  56.636  1.00  0.00      RC0  N
ATOM   4083  H   SER C 428      88.788  35.606  57.426  1.00  0.00      RC0  H
ATOM   4084  CA  SER C 428      89.183  34.506  55.686  1.00  0.00      RC0  C
ATOM   4085  CB  SER C 428      89.467  33.160  56.330  1.00  0.00      RC0  C
ATOM   4086  OG  SER C 428      90.806  33.207  56.839  1.00  0.00      RC0  O
ATOM   4087  HG  SER C 428      90.742  33.508  57.737  1.00  0.00      RC0  H
ATOM   4088  C   SER C 428      87.873  34.639  54.927  1.00  0.00      RC0  C
ATOM   4089  O   SER C 428      87.674  33.926  53.937  1.00  0.00      RC0  O
ATOM   4090  N   LEU C 429      86.985  35.534  55.359  1.00  0.00      RC0  N
ATOM   4091  H   LEU C 429      87.266  36.222  56.026  1.00  0.00      RC0  H
ATOM   4092  CA  LEU C 429      85.696  35.733  54.714  1.00  0.00      RC0  C
ATOM   4093  CB  LEU C 429      84.828  36.682  55.537  1.00  0.00      RC0  C
ATOM   4094  CG  LEU C 429      83.378  36.726  55.057  1.00  0.00      RC0  C
ATOM   4095  CD1 LEU C 429      82.757  35.329  54.986  1.00  0.00      RC0  C
ATOM   4096  CD2 LEU C 429      82.540  37.687  55.901  1.00  0.00      RC0  C
ATOM   4097  C   LEU C 429      85.879  36.213  53.281  1.00  0.00      RC0  C
ATOM   4098  O   LEU C 429      86.358  37.328  53.050  1.00  0.00      RC0  O
ATOM   4099  N   LYS C 430      85.501  35.379  52.312  1.00  0.00      RC0  N
ATOM   4100  H   LYS C 430      85.150  34.475  52.568  1.00  0.00      RC0  H
ATOM   4101  CA  LYS C 430      85.647  35.711  50.905  1.00  0.00      RC0  C
ATOM   4102  CB  LYS C 430      86.769  34.815  50.331  1.00  0.00      RC0  C
ATOM   4103  CG  LYS C 430      86.534  34.011  49.043  1.00  0.00      RC0  C
ATOM   4104  CD  LYS C 430      85.568  32.830  49.185  1.00  0.00      RC0  C
ATOM   4105  CE  LYS C 430      85.112  32.311  47.820  1.00  0.00      RC0  C
ATOM   4106  NZ  LYS C 430      84.003  31.370  48.007  1.00  0.00      RC0  N
ATOM   4107  HZ1 LYS C 430      84.286  30.504  48.501  1.00  0.00      RC0  H
ATOM   4108  HZ2 LYS C 430      83.222  31.813  48.542  1.00  0.00      RC0  H
ATOM   4109  HZ3 LYS C 430      83.523  31.135  47.114  1.00  0.00      RC0  H
ATOM   4110  C   LYS C 430      84.336  35.709  50.133  1.00  0.00      RC0  C
ATOM   4111  O   LYS C 430      84.335  36.099  48.960  1.00  0.00      RC0  O
ATOM   4112  N   GLU C 431      83.226  35.296  50.744  1.00  0.00      RC0  N
ATOM   4113  H   GLU C 431      83.207  34.961  51.689  1.00  0.00      RC0  H
ATOM   4114  CA  GLU C 431      81.968  35.194  50.014  1.00  0.00      RC0  C
ATOM   4115  CB  GLU C 431      81.875  33.853  49.275  1.00  0.00      RC0  C
ATOM   4116  CG  GLU C 431      80.552  33.595  48.539  1.00  0.00      RC0  C
ATOM   4117  CD  GLU C 431      80.503  32.165  48.018  1.00  0.00      RC0  C
ATOM   4118  OE1 GLU C 431      81.558  31.563  47.839  1.00  0.00      RC0  O
ATOM   4119  OE2 GLU C 431      79.410  31.641  47.805  1.00  0.00      RC0  O
ATOM   4120  C   GLU C 431      80.798  35.270  50.981  1.00  0.00      RC0  C
ATOM   4121  O   GLU C 431      80.752  34.524  51.964  1.00  0.00      RC0  O
ATOM   4122  N   ILE C 432      79.862  36.171  50.696  1.00  0.00      RC0  N
ATOM   4123  H   ILE C 432      79.888  36.598  49.807  1.00  0.00      RC0  H
ATOM   4124  CA  ILE C 432      78.557  36.210  51.348  1.00  0.00      RC0  C
ATOM   4125  CB  ILE C 432      78.340  37.520  52.106  1.00  0.00      RC0  C
ATOM   4126  CG2 ILE C 432      76.964  37.542  52.780  1.00  0.00      RC0  C
ATOM   4127  CG1 ILE C 432      79.468  37.744  53.112  1.00  0.00      RC0  C
ATOM   4128  CD1 ILE C 432      79.324  39.064  53.866  1.00  0.00      RC0  C
ATOM   4129  C   ILE C 432      77.538  36.053  50.228  1.00  0.00      RC0  C
ATOM   4130  O   ILE C 432      77.175  37.031  49.563  1.00  0.00      RC0  O
ATOM   4131  N   SER C 433      77.075  34.820  50.011  1.00  0.00      RC0  N
ATOM   4132  H   SER C 433      77.274  34.070  50.646  1.00  0.00      RC0  H
ATOM   4133  CA  SER C 433      76.308  34.514  48.808  1.00  0.00      RC0  C
ATOM   4134  CB  SER C 433      76.162  33.005  48.814  1.00  0.00      RC0  C
ATOM   4135  OG  SER C 433      77.275  32.478  49.553  1.00  0.00      RC0  O
ATOM   4136  HG  SER C 433      78.009  32.398  48.937  1.00  0.00      RC0  H
ATOM   4137  C   SER C 433      75.011  35.313  48.747  1.00  0.00      RC0  C
ATOM   4138  O   SER C 433      74.638  35.820  47.684  1.00  0.00      RC0  O
ATOM   4139  N   ASP C 434      74.308  35.436  49.871  1.00  0.00      RC0  N
ATOM   4140  H   ASP C 434      74.609  35.068  50.753  1.00  0.00      RC0  H
ATOM   4141  CA  ASP C 434      73.026  36.125  49.883  1.00  0.00      RC0  C
ATOM   4142  CB  ASP C 434      71.973  35.069  49.480  1.00  0.00      RC0  C
ATOM   4143  CG  ASP C 434      70.560  35.589  49.248  1.00  0.00      RC0  C
ATOM   4144  OD1 ASP C 434      70.315  36.792  49.286  1.00  0.00      RC0  O
ATOM   4145  OD2 ASP C 434      69.646  34.774  49.102  1.00  0.00      RC0  O
ATOM   4146  C   ASP C 434      72.796  36.734  51.258  1.00  0.00      RC0  C
ATOM   4147  O   ASP C 434      73.418  36.340  52.248  1.00  0.00      RC0  O
ATOM   4148  N   GLY C 435      71.896  37.709  51.302  1.00  0.00      RC0  N
ATOM   4149  H   GLY C 435      71.547  38.021  50.416  1.00  0.00      RC0  H
ATOM   4150  CA  GLY C 435      71.527  38.366  52.536  1.00  0.00      RC0  C
ATOM   4151  C   GLY C 435      72.289  39.664  52.749  1.00  0.00      RC0  C
ATOM   4152  O   GLY C 435      73.353  39.904  52.174  1.00  0.00      RC0  O
ATOM   4153  N   ASP C 436      71.722  40.517  53.595  1.00  0.00      RC0  N
ATOM   4154  H   ASP C 436      70.903  40.234  54.095  1.00  0.00      RC0  H
ATOM   4155  CA  ASP C 436      72.326  41.799  53.913  1.00  0.00      RC0  C
ATOM   4156  CB  ASP C 436      71.252  42.843  54.233  1.00  0.00      RC0  C
ATOM   4157  CG  ASP C 436      70.370  43.120  53.026  1.00  0.00      RC0  C
ATOM   4158  OD1 ASP C 436      70.799  42.935  51.890  1.00  0.00      RC0  O
ATOM   4159  OD2 ASP C 436      69.234  43.561  53.192  1.00  0.00      RC0  O
ATOM   4160  C   ASP C 436      73.318  41.655  55.065  1.00  0.00      RC0  C
ATOM   4161  O   ASP C 436      73.422  40.611  55.711  1.00  0.00      RC0  O
ATOM   4162  N   VAL C 437      74.053  42.734  55.314  1.00  0.00      RC0  N
ATOM   4163  H   VAL C 437      73.906  43.567  54.777  1.00  0.00      RC0  H
ATOM   4164  CA  VAL C 437      75.058  42.799  56.367  1.00  0.00      RC0  C
ATOM   4165  CB  VAL C 437      76.457  42.962  55.766  1.00  0.00      RC0  C
ATOM   4166  CG1 VAL C 437      77.516  43.171  56.849  1.00  0.00      RC0  C
ATOM   4167  CG2 VAL C 437      76.798  41.777  54.864  1.00  0.00      RC0  C
ATOM   4168  C   VAL C 437      74.717  43.984  57.254  1.00  0.00      RC0  C
ATOM   4169  O   VAL C 437      74.529  45.096  56.755  1.00  0.00      RC0  O
ATOM   4170  N   ILE C 438      74.630  43.750  58.558  1.00  0.00      RC0  N
ATOM   4171  H   ILE C 438      74.830  42.831  58.914  1.00  0.00      RC0  H
ATOM   4172  CA  ILE C 438      74.407  44.817  59.527  1.00  0.00      RC0  C
ATOM   4173  CB  ILE C 438      73.010  44.677  60.148  1.00  0.00      RC0  C
ATOM   4174  CG2 ILE C 438      72.680  43.226  60.479  1.00  0.00      RC0  C
ATOM   4175  CG1 ILE C 438      72.821  45.601  61.347  1.00  0.00      RC0  C
ATOM   4176  CD1 ILE C 438      71.438  45.455  61.983  1.00  0.00      RC0  C
ATOM   4177  C   ILE C 438      75.537  44.784  60.544  1.00  0.00      RC0  C
ATOM   4178  O   ILE C 438      75.849  43.724  61.099  1.00  0.00      RC0  O
ATOM   4179  N   ILE C 439      76.147  45.943  60.777  1.00  0.00      RC0  N
ATOM   4180  H   ILE C 439      75.836  46.786  60.332  1.00  0.00      RC0  H
ATOM   4181  CA  ILE C 439      77.219  46.096  61.753  1.00  0.00      RC0  C
ATOM   4182  CB  ILE C 439      78.595  46.060  61.083  1.00  0.00      RC0  C
ATOM   4183  CG2 ILE C 439      79.668  46.297  62.134  1.00  0.00      RC0  C
ATOM   4184  CG1 ILE C 439      78.864  44.762  60.318  1.00  0.00      RC0  C
ATOM   4185  CD1 ILE C 439      80.217  44.770  59.609  1.00  0.00      RC0  C
ATOM   4186  C   ILE C 439      76.999  47.446  62.421  1.00  0.00      RC0  C
ATOM   4187  O   ILE C 439      77.243  48.503  61.817  1.00  0.00      RC0  O
ATOM   4188  N   SER C 440      76.513  47.424  63.665  1.00  0.00      RC0  N
ATOM   4189  H   SER C 440      76.433  46.569  64.183  1.00  0.00      RC0  H
ATOM   4190  CA  SER C 440      76.123  48.637  64.363  1.00  0.00      RC0  C
ATOM   4191  CB  SER C 440      74.717  48.949  63.871  1.00  0.00      RC0  C
ATOM   4192  OG  SER C 440      74.219  47.791  63.184  1.00  0.00      RC0  O
ATOM   4193  HG  SER C 440      74.367  47.062  63.774  1.00  0.00      RC0  H
ATOM   4194  C   SER C 440      76.214  48.418  65.866  1.00  0.00      RC0  C
ATOM   4195  O   SER C 440      76.133  47.290  66.359  1.00  0.00      RC0  O
ATOM   4196  N   GLY C 441      76.371  49.524  66.592  1.00  0.00      RC0  N
ATOM   4197  H   GLY C 441      76.602  50.380  66.126  1.00  0.00      RC0  H
ATOM   4198  CA  GLY C 441      76.449  49.493  68.038  1.00  0.00      RC0  C
ATOM   4199  C   GLY C 441      77.804  49.130  68.599  1.00  0.00      RC0  C
ATOM   4200  O   GLY C 441      77.937  49.023  69.825  1.00  0.00      RC0  O
ATOM   4201  N   ASN C 442      78.814  48.944  67.752  1.00  0.00      RC0  N
ATOM   4202  H   ASN C 442      78.716  49.200  66.788  1.00  0.00      RC0  H
ATOM   4203  CA  ASN C 442      80.153  48.569  68.203  1.00  0.00      RC0  C
ATOM   4204  CB  ASN C 442      80.795  47.598  67.214  1.00  0.00      RC0  C
ATOM   4205  CG  ASN C 442      79.856  46.466  66.842  1.00  0.00      RC0  C
ATOM   4206  OD1 ASN C 442      79.654  45.517  67.589  1.00  0.00      RC0  O
ATOM   4207  ND2 ASN C 442      79.283  46.609  65.633  1.00  0.00      RC0  N
ATOM   4208 HD21 ASN C 442      79.465  47.440  65.100  1.00  0.00      RC0  H
ATOM   4209 HD22 ASN C 442      78.668  45.910  65.257  1.00  0.00      RC0  H
ATOM   4210  C   ASN C 442      80.955  49.852  68.385  1.00  0.00      RC0  C
ATOM   4211  O   ASN C 442      81.613  50.341  67.465  1.00  0.00      RC0  O
ATOM   4212  N   LYS C 443      80.904  50.397  69.602  1.00  0.00      RC0  N
ATOM   4213  H   LYS C 443      80.412  49.881  70.306  1.00  0.00      RC0  H
ATOM   4214  CA  LYS C 443      81.433  51.727  69.883  1.00  0.00      RC0  C
ATOM   4215  CB  LYS C 443      80.877  52.208  71.226  1.00  0.00      RC0  C
ATOM   4216  CG  LYS C 443      80.907  53.727  71.406  1.00  0.00      RC0  C
ATOM   4217  CD  LYS C 443      80.389  54.162  72.776  1.00  0.00      RC0  C
ATOM   4218  CE  LYS C 443      80.449  55.678  72.960  1.00  0.00      RC0  C
ATOM   4219  NZ  LYS C 443      79.950  56.024  74.298  1.00  0.00      RC0  N
ATOM   4220  HZ1 LYS C 443      79.995  57.054  74.430  1.00  0.00      RC0  H
ATOM   4221  HZ2 LYS C 443      78.965  55.704  74.393  1.00  0.00      RC0  H
ATOM   4222  HZ3 LYS C 443      80.538  55.554  75.016  1.00  0.00      RC0  H
ATOM   4223  C   LYS C 443      82.954  51.799  69.832  1.00  0.00      RC0  C
ATOM   4224  O   LYS C 443      83.500  52.902  69.944  1.00  0.00      RC0  O
ATOM   4225  N   ASN C 444      83.648  50.671  69.676  1.00  0.00      RC0  N
ATOM   4226  H   ASN C 444      83.184  49.789  69.599  1.00  0.00      RC0  H
ATOM   4227  CA  ASN C 444      85.097  50.667  69.522  1.00  0.00      RC0  C
ATOM   4228  CB  ASN C 444      85.756  49.760  70.559  1.00  0.00      RC0  C
ATOM   4229  CG  ASN C 444      86.205  50.533  71.773  1.00  0.00      RC0  C
ATOM   4230  OD1 ASN C 444      86.731  51.642  71.688  1.00  0.00      RC0  O
ATOM   4231  ND2 ASN C 444      85.964  49.872  72.921  1.00  0.00      RC0  N
ATOM   4232 HD21 ASN C 444      85.510  48.968  72.915  1.00  0.00      RC0  H
ATOM   4233 HD22 ASN C 444      86.210  50.209  73.827  1.00  0.00      RC0  H
ATOM   4234  C   ASN C 444      85.545  50.109  68.179  1.00  0.00      RC0  C
ATOM   4235  O   ASN C 444      86.754  49.977  67.949  1.00  0.00      RC0  O
ATOM   4236  N   LEU C 445      84.612  49.795  67.286  1.00  0.00      RC0  N
ATOM   4237  H   LEU C 445      83.670  50.106  67.406  1.00  0.00      RC0  H
ATOM   4238  CA  LEU C 445      84.912  49.031  66.087  1.00  0.00      RC0  C
ATOM   4239  CB  LEU C 445      83.693  48.287  65.589  1.00  0.00      RC0  C
ATOM   4240  CG  LEU C 445      83.999  47.358  64.424  1.00  0.00      RC0  C
ATOM   4241  CD1 LEU C 445      84.609  46.049  64.904  1.00  0.00      RC0  C
ATOM   4242  CD2 LEU C 445      82.766  47.116  63.569  1.00  0.00      RC0  C
ATOM   4243  C   LEU C 445      85.372  49.951  64.963  1.00  0.00      RC0  C
ATOM   4244  O   LEU C 445      84.715  50.952  64.659  1.00  0.00      RC0  O
ATOM   4245  CB  CYS C 446      88.393  50.879  63.544  1.00  0.00      RC0  C
ATOM   4246  SG  CYS C 446      88.358  51.778  65.111  1.00  0.00      RC0  S
ATOM   4247  N   CYS C 446      86.494  49.599  64.346  1.00  0.00      RC0  N
ATOM   4248  H   CYS C 446      86.956  48.764  64.642  1.00  0.00      RC0  H
ATOM   4249  CA  CYS C 446      87.033  50.295  63.185  1.00  0.00      RC0  C
ATOM   4250  C   CYS C 446      87.083  49.347  61.990  1.00  0.00      RC0  C
ATOM   4251  O   CYS C 446      86.631  48.201  62.053  1.00  0.00      RC0  O
ATOM   4252  N   TYR C 447      87.637  49.853  60.889  1.00  0.00      RC0  N
ATOM   4253  H   TYR C 447      87.853  50.827  60.855  1.00  0.00      RC0  H
ATOM   4254  CA  TYR C 447      87.973  49.048  59.721  1.00  0.00      RC0  C
ATOM   4255  CB  TYR C 447      88.909  47.860  59.966  1.00  0.00      RC0  C
ATOM   4256  CG  TYR C 447      89.859  48.122  61.101  1.00  0.00      RC0  C
ATOM   4257  CD1 TYR C 447      90.927  49.001  60.966  1.00  0.00      RC0  C
ATOM   4258  CE1 TYR C 447      91.793  49.186  62.038  1.00  0.00      RC0  C
ATOM   4259  CD2 TYR C 447      89.640  47.456  62.296  1.00  0.00      RC0  C
ATOM   4260  CE2 TYR C 447      90.493  47.654  63.365  1.00  0.00      RC0  C
ATOM   4261  CZ  TYR C 447      91.582  48.492  63.226  1.00  0.00      RC0  C
ATOM   4262  OH  TYR C 447      92.460  48.601  64.278  1.00  0.00      RC0  O
ATOM   4263  HH  TYR C 447      92.169  48.041  64.988  1.00  0.00      RC0  H
ATOM   4264  C   TYR C 447      86.757  48.530  58.960  1.00  0.00      RC0  C
ATOM   4265  O   TYR C 447      86.897  48.062  57.824  1.00  0.00      RC0  O
ATOM   4266  N   ALA C 448      85.565  48.598  59.556  1.00  0.00      RC0  N
ATOM   4267  H   ALA C 448      85.468  48.922  60.494  1.00  0.00      RC0  H
ATOM   4268  CA  ALA C 448      84.413  47.962  58.929  1.00  0.00      RC0  C
ATOM   4269  CB  ALA C 448      83.214  47.964  59.877  1.00  0.00      RC0  C
ATOM   4270  C   ALA C 448      84.010  48.657  57.639  1.00  0.00      RC0  C
ATOM   4271  O   ALA C 448      83.488  48.007  56.725  1.00  0.00      RC0  O
ATOM   4272  N   ASN C 449      84.223  49.966  57.552  1.00  0.00      RC0  N
ATOM   4273  H   ASN C 449      84.633  50.450  58.322  1.00  0.00      RC0  H
ATOM   4274  CA  ASN C 449      83.824  50.719  56.374  1.00  0.00      RC0  C
ATOM   4275  CB  ASN C 449      83.493  52.176  56.714  1.00  0.00      RC0  C
ATOM   4276  CG  ASN C 449      82.339  52.243  57.691  1.00  0.00      RC0  C
ATOM   4277  OD1 ASN C 449      82.451  51.821  58.839  1.00  0.00      RC0  O
ATOM   4278  ND2 ASN C 449      81.224  52.799  57.182  1.00  0.00      RC0  N
ATOM   4279 HD21 ASN C 449      81.205  53.130  56.238  1.00  0.00      RC0  H
ATOM   4280 HD22 ASN C 449      80.386  52.900  57.721  1.00  0.00      RC0  H
ATOM   4281  C   ASN C 449      84.867  50.682  55.268  1.00  0.00      RC0  C
ATOM   4282  O   ASN C 449      84.606  51.200  54.178  1.00  0.00      RC0  O
ATOM   4283  N   THR C 450      86.035  50.086  55.517  1.00  0.00      RC0  N
ATOM   4284  H   THR C 450      86.241  49.658  56.395  1.00  0.00      RC0  H
ATOM   4285  CA  THR C 450      87.042  49.944  54.475  1.00  0.00      RC0  C
ATOM   4286  CB  THR C 450      88.380  49.939  55.172  1.00  0.00      RC0  C
ATOM   4287  OG1 THR C 450      88.141  49.953  56.587  1.00  0.00      RC0  O
ATOM   4288  HG1 THR C 450      88.116  49.029  56.831  1.00  0.00      RC0  H
ATOM   4289  CG2 THR C 450      89.164  51.191  54.773  1.00  0.00      RC0  C
ATOM   4290  C   THR C 450      86.743  48.793  53.525  1.00  0.00      RC0  C
ATOM   4291  O   THR C 450      87.202  48.820  52.378  1.00  0.00      RC0  O
ATOM   4292  N   ILE C 451      85.985  47.791  53.974  1.00  0.00      RC0  N
ATOM   4293  H   ILE C 451      85.471  47.900  54.823  1.00  0.00      RC0  H
ATOM   4294  CA  ILE C 451      85.782  46.587  53.180  1.00  0.00      RC0  C
ATOM   4295  CB  ILE C 451      85.078  45.513  54.016  1.00  0.00      RC0  C
ATOM   4296  CG2 ILE C 451      84.797  44.238  53.215  1.00  0.00      RC0  C
ATOM   4297  CG1 ILE C 451      85.924  45.190  55.243  1.00  0.00      RC0  C
ATOM   4298  CD1 ILE C 451      87.233  44.532  54.810  1.00  0.00      RC0  C
ATOM   4299  C   ILE C 451      85.004  46.920  51.917  1.00  0.00      RC0  C
ATOM   4300  O   ILE C 451      84.027  47.681  51.940  1.00  0.00      RC0  O
ATOM   4301  N   ASN C 452      85.442  46.343  50.800  1.00  0.00      RC0  N
ATOM   4302  H   ASN C 452      86.274  45.791  50.843  1.00  0.00      RC0  H
ATOM   4303  CA  ASN C 452      84.732  46.432  49.526  1.00  0.00      RC0  C
ATOM   4304  CB  ASN C 452      85.643  46.301  48.313  1.00  0.00      RC0  C
ATOM   4305  CG  ASN C 452      84.797  46.062  47.068  1.00  0.00      RC0  C
ATOM   4306  OD1 ASN C 452      83.586  46.284  47.008  1.00  0.00      RC0  O
ATOM   4307  ND2 ASN C 452      85.531  45.586  46.046  1.00  0.00      RC0  N
ATOM   4308 HD21 ASN C 452      86.511  45.425  46.186  1.00  0.00      RC0  H
ATOM   4309 HD22 ASN C 452      85.153  45.387  45.142  1.00  0.00      RC0  H
ATOM   4310  C   ASN C 452      83.723  45.291  49.492  1.00  0.00      RC0  C
ATOM   4311  O   ASN C 452      84.000  44.199  48.995  1.00  0.00      RC0  O
ATOM   4312  N   TRP C 453      82.531  45.549  50.035  1.00  0.00      RC0  N
ATOM   4313  H   TRP C 453      82.392  46.463  50.421  1.00  0.00      RC0  H
ATOM   4314  CA  TRP C 453      81.540  44.493  50.210  1.00  0.00      RC0  C
ATOM   4315  CB  TRP C 453      80.395  44.982  51.104  1.00  0.00      RC0  C
ATOM   4316  CG  TRP C 453      80.883  45.227  52.515  1.00  0.00      RC0  C
ATOM   4317  CD2 TRP C 453      81.020  44.264  53.581  1.00  0.00      RC0  C
ATOM   4318  CE2 TRP C 453      81.507  44.949  54.719  1.00  0.00      RC0  C
ATOM   4319  CE3 TRP C 453      80.773  42.899  53.656  1.00  0.00      RC0  C
ATOM   4320  CD1 TRP C 453      81.299  46.446  53.074  1.00  0.00      RC0  C
ATOM   4321  NE1 TRP C 453      81.671  46.287  54.374  1.00  0.00      RC0  N
ATOM   4322  HE1 TRP C 453      82.022  46.990  54.966  1.00  0.00      RC0  H
ATOM   4323  CZ2 TRP C 453      81.737  44.250  55.898  1.00  0.00      RC0  C
ATOM   4324  CZ3 TRP C 453      81.007  42.212  54.841  1.00  0.00      RC0  C
ATOM   4325  CH2 TRP C 453      81.487  42.885  55.959  1.00  0.00      RC0  C
ATOM   4326  C   TRP C 453      81.005  43.961  48.887  1.00  0.00      RC0  C
ATOM   4327  O   TRP C 453      80.501  42.834  48.849  1.00  0.00      RC0  O
ATOM   4328  N   LYS C 454      81.095  44.740  47.807  1.00  0.00      RC0  N
ATOM   4329  H   LYS C 454      81.662  45.566  47.836  1.00  0.00      RC0  H
ATOM   4330  CA  LYS C 454      80.621  44.260  46.514  1.00  0.00      RC0  C
ATOM   4331  CB  LYS C 454      80.467  45.368  45.475  1.00  0.00      RC0  C
ATOM   4332  CG  LYS C 454      79.136  46.072  45.765  1.00  0.00      RC0  C
ATOM   4333  CD  LYS C 454      77.977  45.064  45.836  1.00  0.00      RC0  C
ATOM   4334  CE  LYS C 454      76.652  45.656  46.336  1.00  0.00      RC0  C
ATOM   4335  NZ  LYS C 454      75.649  44.590  46.507  1.00  0.00      RC0  N
ATOM   4336  HZ1 LYS C 454      75.165  44.380  45.610  1.00  0.00      RC0  H
ATOM   4337  HZ2 LYS C 454      76.106  43.726  46.861  1.00  0.00      RC0  H
ATOM   4338  HZ3 LYS C 454      74.949  44.891  47.222  1.00  0.00      RC0  H
ATOM   4339  C   LYS C 454      81.384  43.023  46.061  1.00  0.00      RC0  C
ATOM   4340  O   LYS C 454      80.832  42.182  45.343  1.00  0.00      RC0  O
ATOM   4341  N   LYS C 455      82.649  42.892  46.468  1.00  0.00      RC0  N
ATOM   4342  H   LYS C 455      83.045  43.548  47.113  1.00  0.00      RC0  H
ATOM   4343  CA  LYS C 455      83.449  41.744  46.060  1.00  0.00      RC0  C
ATOM   4344  CB  LYS C 455      84.935  42.035  46.342  1.00  0.00      RC0  C
ATOM   4345  CG  LYS C 455      85.868  40.813  46.295  1.00  0.00      RC0  C
ATOM   4346  CD  LYS C 455      87.300  41.106  46.731  1.00  0.00      RC0  C
ATOM   4347  CE  LYS C 455      88.183  39.865  46.941  1.00  0.00      RC0  C
ATOM   4348  NZ  LYS C 455      89.547  40.309  47.261  1.00  0.00      RC0  N
ATOM   4349  HZ1 LYS C 455      90.216  39.602  47.621  1.00  0.00      RC0  H
ATOM   4350  HZ2 LYS C 455      89.966  40.771  46.426  1.00  0.00      RC0  H
ATOM   4351  HZ3 LYS C 455      89.515  41.117  47.919  1.00  0.00      RC0  H
ATOM   4352  C   LYS C 455      83.033  40.465  46.773  1.00  0.00      RC0  C
ATOM   4353  O   LYS C 455      83.313  39.372  46.269  1.00  0.00      RC0  O
ATOM   4354  N   LEU C 456      82.373  40.573  47.927  1.00  0.00      RC0  N
ATOM   4355  H   LEU C 456      82.063  41.468  48.245  1.00  0.00      RC0  H
ATOM   4356  CA  LEU C 456      81.959  39.406  48.692  1.00  0.00      RC0  C
ATOM   4357  CB  LEU C 456      82.138  39.625  50.200  1.00  0.00      RC0  C
ATOM   4358  CG  LEU C 456      83.577  39.705  50.728  1.00  0.00      RC0  C
ATOM   4359  CD1 LEU C 456      84.256  41.056  50.483  1.00  0.00      RC0  C
ATOM   4360  CD2 LEU C 456      83.621  39.346  52.212  1.00  0.00      RC0  C
ATOM   4361  C   LEU C 456      80.515  39.002  48.433  1.00  0.00      RC0  C
ATOM   4362  O   LEU C 456      80.159  37.844  48.677  1.00  0.00      RC0  O
ATOM   4363  N   PHE C 457      79.681  39.916  47.946  1.00  0.00      RC0  N
ATOM   4364  H   PHE C 457      80.054  40.784  47.626  1.00  0.00      RC0  H
ATOM   4365  CA  PHE C 457      78.290  39.601  47.672  1.00  0.00      RC0  C
ATOM   4366  CB  PHE C 457      77.544  40.918  47.468  1.00  0.00      RC0  C
ATOM   4367  CG  PHE C 457      77.433  41.626  48.799  1.00  0.00      RC0  C
ATOM   4368  CD1 PHE C 457      77.507  40.903  49.985  1.00  0.00      RC0  C
ATOM   4369  CD2 PHE C 457      77.238  43.001  48.843  1.00  0.00      RC0  C
ATOM   4370  CE1 PHE C 457      77.363  41.550  51.206  1.00  0.00      RC0  C
ATOM   4371  CE2 PHE C 457      77.091  43.649  50.063  1.00  0.00      RC0  C
ATOM   4372  CZ  PHE C 457      77.143  42.922  51.246  1.00  0.00      RC0  C
ATOM   4373  C   PHE C 457      78.180  38.658  46.477  1.00  0.00      RC0  C
ATOM   4374  O   PHE C 457      79.127  38.459  45.710  1.00  0.00      RC0  O
ATOM   4375  N   GLY C 458      76.995  38.070  46.327  1.00  0.00      RC0  N
ATOM   4376  H   GLY C 458      76.280  38.239  47.004  1.00  0.00      RC0  H
ATOM   4377  CA  GLY C 458      76.752  37.106  45.273  1.00  0.00      RC0  C
ATOM   4378  C   GLY C 458      75.478  37.360  44.495  1.00  0.00      RC0  C
ATOM   4379  O   GLY C 458      75.374  36.963  43.330  1.00  0.00      RC0  O
ATOM   4380  N   THR C 459      74.503  38.015  45.117  1.00  0.00      RC0  N
ATOM   4381  H   THR C 459      74.611  38.416  46.028  1.00  0.00      RC0  H
ATOM   4382  CA  THR C 459      73.213  38.276  44.494  1.00  0.00      RC0  C
ATOM   4383  CB  THR C 459      72.220  37.696  45.489  1.00  0.00      RC0  C
ATOM   4384  OG1 THR C 459      72.814  37.728  46.791  1.00  0.00      RC0  O
ATOM   4385  HG1 THR C 459      73.417  36.990  46.877  1.00  0.00      RC0  H
ATOM   4386  CG2 THR C 459      71.825  36.260  45.137  1.00  0.00      RC0  C
ATOM   4387  C   THR C 459      73.053  39.771  44.227  1.00  0.00      RC0  C
ATOM   4388  O   THR C 459      73.912  40.589  44.567  1.00  0.00      RC0  O
ATOM   4389  N   SER C 460      71.922  40.121  43.610  1.00  0.00      RC0  N
ATOM   4390  H   SER C 460      71.205  39.459  43.400  1.00  0.00      RC0  H
ATOM   4391  CA  SER C 460      71.751  41.458  43.050  1.00  0.00      RC0  C
ATOM   4392  CB  SER C 460      70.517  41.309  42.187  1.00  0.00      RC0  C
ATOM   4393  OG  SER C 460      70.535  39.941  41.750  1.00  0.00      RC0  O
ATOM   4394  HG  SER C 460      70.844  39.973  40.851  1.00  0.00      RC0  H
ATOM   4395  C   SER C 460      71.704  42.524  44.140  1.00  0.00      RC0  C
ATOM   4396  O   SER C 460      72.585  43.389  44.218  1.00  0.00      RC0  O
ATOM   4397  N   GLY C 461      70.680  42.483  44.988  1.00  0.00      RC0  N
ATOM   4398  H   GLY C 461      70.095  41.673  45.025  1.00  0.00      RC0  H
ATOM   4399  CA  GLY C 461      70.402  43.591  45.883  1.00  0.00      RC0  C
ATOM   4400  C   GLY C 461      70.840  43.390  47.319  1.00  0.00      RC0  C
ATOM   4401  O   GLY C 461      70.073  43.667  48.246  1.00  0.00      RC0  O
ATOM   4402  N   GLN C 462      72.066  42.918  47.523  1.00  0.00      RC0  N
ATOM   4403  H   GLN C 462      72.636  42.721  46.726  1.00  0.00      RC0  H
ATOM   4404  CA  GLN C 462      72.627  42.818  48.865  1.00  0.00      RC0  C
ATOM   4405  CB  GLN C 462      73.731  41.780  48.929  1.00  0.00      RC0  C
ATOM   4406  CG  GLN C 462      73.212  40.349  48.954  1.00  0.00      RC0  C
ATOM   4407  CD  GLN C 462      74.412  39.455  48.786  1.00  0.00      RC0  C
ATOM   4408  OE1 GLN C 462      74.905  39.296  47.678  1.00  0.00      RC0  O
ATOM   4409  NE2 GLN C 462      74.892  38.929  49.922  1.00  0.00      RC0  N
ATOM   4410 HE21 GLN C 462      74.478  39.157  50.810  1.00  0.00      RC0  H
ATOM   4411 HE22 GLN C 462      75.684  38.311  49.923  1.00  0.00      RC0  H
ATOM   4412  C   GLN C 462      73.156  44.183  49.286  1.00  0.00      RC0  C
ATOM   4413  O   GLN C 462      74.068  44.723  48.650  1.00  0.00      RC0  O
ATOM   4414  N   LYS C 463      72.587  44.743  50.348  1.00  0.00      RC0  N
ATOM   4415  H   LYS C 463      72.043  44.166  50.963  1.00  0.00      RC0  H
ATOM   4416  CA  LYS C 463      72.973  46.056  50.842  1.00  0.00      RC0  C
ATOM   4417  CB  LYS C 463      71.777  47.009  50.887  1.00  0.00      RC0  C
ATOM   4418  CG  LYS C 463      70.474  46.341  51.308  1.00  0.00      RC0  C
ATOM   4419  CD  LYS C 463      69.482  46.309  50.147  1.00  0.00      RC0  C
ATOM   4420  CE  LYS C 463      68.303  45.382  50.429  1.00  0.00      RC0  C
ATOM   4421  NZ  LYS C 463      68.818  44.021  50.606  1.00  0.00      RC0  N
ATOM   4422  HZ1 LYS C 463      68.061  43.341  50.774  1.00  0.00      RC0  H
ATOM   4423  HZ2 LYS C 463      69.399  43.714  49.799  1.00  0.00      RC0  H
ATOM   4424  HZ3 LYS C 463      69.422  43.960  51.459  1.00  0.00      RC0  H
ATOM   4425  C   LYS C 463      73.658  45.921  52.199  1.00  0.00      RC0  C
ATOM   4426  O   LYS C 463      73.838  44.821  52.728  1.00  0.00      RC0  O
ATOM   4427  N   THR C 464      74.038  47.065  52.762  1.00  0.00      RC0  N
ATOM   4428  H   THR C 464      73.856  47.966  52.371  1.00  0.00      RC0  H
ATOM   4429  CA  THR C 464      74.920  47.108  53.919  1.00  0.00      RC0  C
ATOM   4430  CB  THR C 464      76.325  47.225  53.351  1.00  0.00      RC0  C
ATOM   4431  OG1 THR C 464      76.383  46.425  52.159  1.00  0.00      RC0  O
ATOM   4432  HG1 THR C 464      76.105  45.554  52.427  1.00  0.00      RC0  H
ATOM   4433  CG2 THR C 464      77.391  46.777  54.350  1.00  0.00      RC0  C
ATOM   4434  C   THR C 464      74.473  48.216  54.861  1.00  0.00      RC0  C
ATOM   4435  O   THR C 464      74.282  49.358  54.435  1.00  0.00      RC0  O
ATOM   4436  N   LYS C 465      74.313  47.872  56.137  1.00  0.00      RC0  N
ATOM   4437  H   LYS C 465      74.521  46.935  56.422  1.00  0.00      RC0  H
ATOM   4438  CA  LYS C 465      73.901  48.800  57.189  1.00  0.00      RC0  C
ATOM   4439  CB  LYS C 465      72.571  48.343  57.791  1.00  0.00      RC0  C
ATOM   4440  CG  LYS C 465      72.039  49.276  58.881  1.00  0.00      RC0  C
ATOM   4441  CD  LYS C 465      70.847  48.669  59.621  1.00  0.00      RC0  C
ATOM   4442  CE  LYS C 465      70.394  49.532  60.799  1.00  0.00      RC0  C
ATOM   4443  NZ  LYS C 465      69.344  48.832  61.552  1.00  0.00      RC0  N
ATOM   4444  HZ1 LYS C 465      69.032  49.430  62.344  1.00  0.00      RC0  H
ATOM   4445  HZ2 LYS C 465      68.537  48.635  60.927  1.00  0.00      RC0  H
ATOM   4446  HZ3 LYS C 465      69.729  47.940  61.922  1.00  0.00      RC0  H
ATOM   4447  C   LYS C 465      74.999  48.814  58.249  1.00  0.00      RC0  C
ATOM   4448  O   LYS C 465      74.931  48.088  59.243  1.00  0.00      RC0  O
ATOM   4449  N   ILE C 466      76.013  49.646  58.031  1.00  0.00      RC0  N
ATOM   4450  H   ILE C 466      75.980  50.284  57.261  1.00  0.00      RC0  H
ATOM   4451  CA  ILE C 466      77.133  49.801  58.954  1.00  0.00      RC0  C
ATOM   4452  CB  ILE C 466      78.483  49.597  58.264  1.00  0.00      RC0  C
ATOM   4453  CG2 ILE C 466      79.632  49.865  59.236  1.00  0.00      RC0  C
ATOM   4454  CG1 ILE C 466      78.590  48.194  57.672  1.00  0.00      RC0  C
ATOM   4455  CD1 ILE C 466      79.965  47.949  57.048  1.00  0.00      RC0  C
ATOM   4456  C   ILE C 466      77.034  51.198  59.543  1.00  0.00      RC0  C
ATOM   4457  O   ILE C 466      77.255  52.190  58.837  1.00  0.00      RC0  O
ATOM   4458  N   ILE C 467      76.708  51.295  60.833  1.00  0.00      RC0  N
ATOM   4459  H   ILE C 467      76.637  50.482  61.420  1.00  0.00      RC0  H
ATOM   4460  CA  ILE C 467      76.448  52.595  61.447  1.00  0.00      RC0  C
ATOM   4461  CB  ILE C 467      74.996  53.066  61.256  1.00  0.00      RC0  C
ATOM   4462  CG2 ILE C 467      74.700  53.655  59.874  1.00  0.00      RC0  C
ATOM   4463  CG1 ILE C 467      74.015  51.964  61.647  1.00  0.00      RC0  C
ATOM   4464  CD1 ILE C 467      72.584  52.493  61.733  1.00  0.00      RC0  C
ATOM   4465  C   ILE C 467      76.731  52.531  62.940  1.00  0.00      RC0  C
ATOM   4466  O   ILE C 467      76.862  51.457  63.526  1.00  0.00      RC0  O
ATOM   4467  N   SER C 468      76.830  53.710  63.555  1.00  0.00      RC0  N
ATOM   4468  H   SER C 468      76.635  54.529  63.023  1.00  0.00      RC0  H
ATOM   4469  CA  SER C 468      76.891  53.840  65.011  1.00  0.00      RC0  C
ATOM   4470  CB  SER C 468      75.480  53.515  65.462  1.00  0.00      RC0  C
ATOM   4471  OG  SER C 468      74.623  54.035  64.433  1.00  0.00      RC0  O
ATOM   4472  HG  SER C 468      74.338  54.888  64.736  1.00  0.00      RC0  H
ATOM   4473  C   SER C 468      78.012  52.998  65.615  1.00  0.00      RC0  C
ATOM   4474  O   SER C 468      77.892  52.491  66.733  1.00  0.00      RC0  O
ATOM   4475  N   ASN C 469      79.109  52.844  64.880  1.00  0.00      RC0  N
ATOM   4476  H   ASN C 469      79.203  53.391  64.051  1.00  0.00      RC0  H
ATOM   4477  CA  ASN C 469      80.309  52.209  65.396  1.00  0.00      RC0  C
ATOM   4478  CB  ASN C 469      80.934  51.281  64.347  1.00  0.00      RC0  C
ATOM   4479  CG  ASN C 469      79.970  50.146  64.036  1.00  0.00      RC0  C
ATOM   4480  OD1 ASN C 469      79.479  49.430  64.909  1.00  0.00      RC0  O
ATOM   4481  ND2 ASN C 469      79.682  50.047  62.727  1.00  0.00      RC0  N
ATOM   4482 HD21 ASN C 469      80.176  50.601  62.055  1.00  0.00      RC0  H
ATOM   4483 HD22 ASN C 469      78.958  49.444  62.379  1.00  0.00      RC0  H
ATOM   4484  C   ASN C 469      81.260  53.287  65.909  1.00  0.00      RC0  C
ATOM   4485  O   ASN C 469      80.940  54.479  65.914  1.00  0.00      RC0  O
ATOM   4486  N   ARG C 470      82.447  52.871  66.346  1.00  0.00      RC0  N
ATOM   4487  H   ARG C 470      82.684  51.903  66.273  1.00  0.00      RC0  H
ATOM   4488  CA  ARG C 470      83.454  53.852  66.724  1.00  0.00      RC0  C
ATOM   4489  CB  ARG C 470      84.796  53.186  67.045  1.00  0.00      RC0  C
ATOM   4490  CG  ARG C 470      85.836  54.019  67.809  1.00  0.00      RC0  C
ATOM   4491  CD  ARG C 470      87.172  53.291  68.010  1.00  0.00      RC0  C
ATOM   4492  NE  ARG C 470      88.026  54.024  68.942  1.00  0.00      RC0  N
ATOM   4493  HE  ARG C 470      87.535  54.433  69.718  1.00  0.00      RC0  H
ATOM   4494  CZ  ARG C 470      89.380  54.076  68.754  1.00  0.00      RC0  C
ATOM   4495  NH1 ARG C 470      89.956  53.338  67.779  1.00  0.00      RC0  N
ATOM   4496 HH11 ARG C 470      90.953  53.326  67.596  1.00  0.00      RC0  H
ATOM   4497 HH12 ARG C 470      89.412  52.745  67.174  1.00  0.00      RC0  H
ATOM   4498  NH2 ARG C 470      90.113  54.884  69.550  1.00  0.00      RC0  N
ATOM   4499 HH21 ARG C 470      91.088  55.085  69.372  1.00  0.00      RC0  H
ATOM   4500 HH22 ARG C 470      89.718  55.346  70.345  1.00  0.00      RC0  H
ATOM   4501  C   ARG C 470      83.732  54.788  65.556  1.00  0.00      RC0  C
ATOM   4502  O   ARG C 470      83.534  54.440  64.390  1.00  0.00      RC0  O
ATOM   4503  N   GLY C 471      84.202  55.989  65.881  1.00  0.00      RC0  N
ATOM   4504  H   GLY C 471      84.399  56.194  66.836  1.00  0.00      RC0  H
ATOM   4505  CA  GLY C 471      84.495  56.972  64.860  1.00  0.00      RC0  C
ATOM   4506  C   GLY C 471      85.722  56.580  64.069  1.00  0.00      RC0  C
ATOM   4507  O   GLY C 471      86.812  56.418  64.644  1.00  0.00      RC0  O
ATOM   4508  N   GLU C 472      85.569  56.415  62.753  1.00  0.00      RC0  N
ATOM   4509  H   GLU C 472      84.698  56.651  62.316  1.00  0.00      RC0  H
ATOM   4510  CA  GLU C 472      86.731  56.149  61.917  1.00  0.00      RC0  C
ATOM   4511  CB  GLU C 472      86.496  55.804  60.436  1.00  0.00      RC0  C
ATOM   4512  CG  GLU C 472      85.461  56.610  59.645  1.00  0.00      RC0  C
ATOM   4513  CD  GLU C 472      85.673  58.079  59.903  1.00  0.00      RC0  C
ATOM   4514  OE1 GLU C 472      84.972  58.616  60.762  1.00  0.00      RC0  O
ATOM   4515  OE2 GLU C 472      86.594  58.666  59.318  1.00  0.00      RC0  O
ATOM   4516  C   GLU C 472      87.771  57.246  62.047  1.00  0.00      RC0  C
ATOM   4517  O   GLU C 472      88.962  56.976  61.911  1.00  0.00      RC0  O
ATOM   4518  N   ASN C 473      87.346  58.491  62.275  1.00  0.00      RC0  N
ATOM   4519  H   ASN C 473      86.362  58.677  62.187  1.00  0.00      RC0  H
ATOM   4520  CA  ASN C 473      88.303  59.579  62.462  1.00  0.00      RC0  C
ATOM   4521  CB  ASN C 473      87.640  60.916  62.158  1.00  0.00      RC0  C
ATOM   4522  CG  ASN C 473      88.237  61.482  60.894  1.00  0.00      RC0  C
ATOM   4523  OD1 ASN C 473      89.431  61.749  60.809  1.00  0.00      RC0  O
ATOM   4524  ND2 ASN C 473      87.336  61.649  59.910  1.00  0.00      RC0  N
ATOM   4525 HD21 ASN C 473      86.427  61.225  59.993  1.00  0.00      RC0  H
ATOM   4526 HD22 ASN C 473      87.521  62.158  59.070  1.00  0.00      RC0  H
ATOM   4527  C   ASN C 473      88.812  59.603  63.893  1.00  0.00      RC0  C
ATOM   4528  O   ASN C 473      90.019  59.755  64.130  1.00  0.00      RC0  O
ATOM   4529  N   SER C 474      87.910  59.418  64.855  1.00  0.00      RC0  N
ATOM   4530  H   SER C 474      86.936  59.354  64.642  1.00  0.00      RC0  H
ATOM   4531  CA  SER C 474      88.335  59.029  66.193  1.00  0.00      RC0  C
ATOM   4532  CB  SER C 474      87.042  58.781  66.939  1.00  0.00      RC0  C
ATOM   4533  OG  SER C 474      86.055  59.579  66.268  1.00  0.00      RC0  O
ATOM   4534  HG  SER C 474      86.120  60.453  66.638  1.00  0.00      RC0  H
ATOM   4535  C   SER C 474      89.312  57.867  66.127  1.00  0.00      RC0  C
ATOM   4536  O   SER C 474      90.303  57.827  66.867  1.00  0.00      RC0  O
ATOM   4537  SG  CYS C 475      89.955  53.023  64.946  1.00  0.00      RC0  S
ATOM   4538  CB  CYS C 475      89.267  54.595  64.377  1.00  0.00      RC0  C
ATOM   4539  N   CYS C 475      89.057  56.918  65.228  1.00  0.00      RC0  N
ATOM   4540  H   CYS C 475      88.418  57.111  64.495  1.00  0.00      RC0  H
ATOM   4541  CA  CYS C 475      89.934  55.765  65.102  1.00  0.00      RC0  C
ATOM   4542  C   CYS C 475      91.271  56.154  64.479  1.00  0.00      RC0  C
ATOM   4543  O   CYS C 475      92.318  55.615  64.853  1.00  0.00      RC0  O
ATOM   4544  N   LYS C 476      91.251  57.086  63.523  1.00  0.00      RC0  N
ATOM   4545  H   LYS C 476      90.384  57.496  63.247  1.00  0.00      RC0  H
ATOM   4546  CA  LYS C 476      92.486  57.571  62.921  1.00  0.00      RC0  C
ATOM   4547  CB  LYS C 476      92.204  58.563  61.790  1.00  0.00      RC0  C
ATOM   4548  CG  LYS C 476      91.721  57.821  60.550  1.00  0.00      RC0  C
ATOM   4549  CD  LYS C 476      91.496  58.653  59.286  1.00  0.00      RC0  C
ATOM   4550  CE  LYS C 476      90.032  59.046  59.090  1.00  0.00      RC0  C
ATOM   4551  NZ  LYS C 476      89.180  57.863  59.270  1.00  0.00      RC0  N
ATOM   4552  HZ1 LYS C 476      88.190  58.144  59.055  1.00  0.00      RC0  H
ATOM   4553  HZ2 LYS C 476      89.467  57.076  58.657  1.00  0.00      RC0  H
ATOM   4554  HZ3 LYS C 476      89.219  57.549  60.262  1.00  0.00      RC0  H
ATOM   4555  C   LYS C 476      93.370  58.220  63.973  1.00  0.00      RC0  C
ATOM   4556  O   LYS C 476      94.599  58.092  63.931  1.00  0.00      RC0  O
ATOM   4557  N   ALA C 477      92.757  58.927  64.925  1.00  0.00      RC0  N
ATOM   4558  H   ALA C 477      91.768  59.078  64.877  1.00  0.00      RC0  H
ATOM   4559  CA  ALA C 477      93.536  59.573  65.976  1.00  0.00      RC0  C
ATOM   4560  CB  ALA C 477      92.618  60.342  66.927  1.00  0.00      RC0  C
ATOM   4561  C   ALA C 477      94.342  58.556  66.776  1.00  0.00      RC0  C
ATOM   4562  O   ALA C 477      95.464  58.847  67.207  1.00  0.00      RC0  O
ATOM   4563  N   THR C 478      93.790  57.362  66.989  1.00  0.00      RC0  N
ATOM   4564  H   THR C 478      92.980  57.098  66.468  1.00  0.00      RC0  H
ATOM   4565  CA  THR C 478      94.461  56.326  67.762  1.00  0.00      RC0  C
ATOM   4566  CB  THR C 478      93.356  55.517  68.442  1.00  0.00      RC0  C
ATOM   4567  OG1 THR C 478      92.217  56.339  68.776  1.00  0.00      RC0  O
ATOM   4568  HG1 THR C 478      92.088  56.984  68.086  1.00  0.00      RC0  H
ATOM   4569  CG2 THR C 478      93.861  54.781  69.686  1.00  0.00      RC0  C
ATOM   4570  C   THR C 478      95.383  55.456  66.908  1.00  0.00      RC0  C
ATOM   4571  O   THR C 478      96.065  54.582  67.451  1.00  0.00      RC0  O
ATOM   4572  N   GLY C 479      95.434  55.682  65.597  1.00  0.00      RC0  N
ATOM   4573  H   GLY C 479      94.849  56.371  65.168  1.00  0.00      RC0  H
ATOM   4574  CA  GLY C 479      96.393  55.002  64.746  1.00  0.00      RC0  C
ATOM   4575  C   GLY C 479      95.905  53.745  64.058  1.00  0.00      RC0  C
ATOM   4576  O   GLY C 479      96.733  52.900  63.701  1.00  0.00      RC0  O
ATOM   4577  N   GLN C 480      94.600  53.591  63.846  1.00  0.00      RC0  N
ATOM   4578  H   GLN C 480      93.959  54.331  64.060  1.00  0.00      RC0  H
ATOM   4579  CA  GLN C 480      94.031  52.362  63.295  1.00  0.00      RC0  C
ATOM   4580  CB  GLN C 480      92.944  51.792  64.206  1.00  0.00      RC0  C
ATOM   4581  CG  GLN C 480      93.349  51.171  65.542  1.00  0.00      RC0  C
ATOM   4582  CD  GLN C 480      93.533  52.213  66.611  1.00  0.00      RC0  C
ATOM   4583  OE1 GLN C 480      92.605  52.907  67.034  1.00  0.00      RC0  O
ATOM   4584  NE2 GLN C 480      94.803  52.250  67.036  1.00  0.00      RC0  N
ATOM   4585 HE21 GLN C 480      95.481  51.633  66.634  1.00  0.00      RC0  H
ATOM   4586 HE22 GLN C 480      95.172  52.886  67.719  1.00  0.00      RC0  H
ATOM   4587  C   GLN C 480      93.348  52.645  61.963  1.00  0.00      RC0  C
ATOM   4588  O   GLN C 480      92.238  53.187  61.934  1.00  0.00      RC0  O
ATOM   4589  N   VAL C 481      93.989  52.238  60.868  1.00  0.00      RC0  N
ATOM   4590  H   VAL C 481      94.878  51.771  60.896  1.00  0.00      RC0  H
ATOM   4591  CA  VAL C 481      93.436  52.377  59.525  1.00  0.00      RC0  C
ATOM   4592  CB  VAL C 481      93.716  53.746  58.903  1.00  0.00      RC0  C
ATOM   4593  CG1 VAL C 481      92.607  54.745  59.200  1.00  0.00      RC0  C
ATOM   4594  CG2 VAL C 481      95.123  54.238  59.248  1.00  0.00      RC0  C
ATOM   4595  C   VAL C 481      94.127  51.340  58.650  1.00  0.00      RC0  C
ATOM   4596  O   VAL C 481      95.147  50.764  59.042  1.00  0.00      RC0  O
ATOM   4597  CB  CYS C 482      93.434  50.141  55.186  1.00  0.00      RC0  C
ATOM   4598  SG  CYS C 482      91.790  49.403  55.329  1.00  0.00      RC0  S
ATOM   4599  N   CYS C 482      93.563  51.079  57.471  1.00  0.00      RC0  N
ATOM   4600  H   CYS C 482      92.739  51.561  57.186  1.00  0.00      RC0  H
ATOM   4601  CA  CYS C 482      94.179  50.160  56.519  1.00  0.00      RC0  C
ATOM   4602  C   CYS C 482      95.650  50.493  56.300  1.00  0.00      RC0  C
ATOM   4603  O   CYS C 482      96.039  51.660  56.210  1.00  0.00      RC0  O
ATOM   4604  N   HIS C 483      96.464  49.443  56.214  1.00  0.00      RC0  N
ATOM   4605  H   HIS C 483      96.077  48.523  56.236  1.00  0.00      RC0  H
ATOM   4606  CA  HIS C 483      97.891  49.593  55.981  1.00  0.00      RC0  C
ATOM   4607  CB  HIS C 483      98.577  48.271  56.338  1.00  0.00      RC0  C
ATOM   4608  CG  HIS C 483     100.069  48.460  56.430  1.00  0.00      RC0  C
ATOM   4609  ND1 HIS C 483     100.960  47.637  55.852  1.00  0.00      RC0  N
ATOM   4610  HD1 HIS C 483     100.754  46.817  55.355  1.00  0.00      RC0  H
ATOM   4611  CD2 HIS C 483     100.757  49.479  57.095  1.00  0.00      RC0  C
ATOM   4612  NE2 HIS C 483     102.079  49.259  56.903  1.00  0.00      RC0  N
ATOM   4613  CE1 HIS C 483     102.207  48.127  56.142  1.00  0.00      RC0  C
ATOM   4614  C   HIS C 483      98.151  50.016  54.534  1.00  0.00      RC0  C
ATOM   4615  O   HIS C 483      97.341  49.789  53.633  1.00  0.00      RC0  O
ATOM   4616  N   ALA C 484      99.306  50.653  54.325  1.00  0.00      RC0  N
ATOM   4617  H   ALA C 484      99.906  50.836  55.101  1.00  0.00      RC0  H
ATOM   4618  CA  ALA C 484      99.646  51.188  53.009  1.00  0.00      RC0  C
ATOM   4619  CB  ALA C 484     100.994  51.907  53.058  1.00  0.00      RC0  C
ATOM   4620  C   ALA C 484      99.710  50.093  51.949  1.00  0.00      RC0  C
ATOM   4621  O   ALA C 484      99.161  50.252  50.851  1.00  0.00      RC0  O
ATOM   4622  N   LEU C 485     100.389  48.979  52.242  1.00  0.00      RC0  N
ATOM   4623  H   LEU C 485     100.774  48.872  53.155  1.00  0.00      RC0  H
ATOM   4624  CA  LEU C 485     100.491  47.910  51.252  1.00  0.00      RC0  C
ATOM   4625  CB  LEU C 485     101.539  46.852  51.637  1.00  0.00      RC0  C
ATOM   4626  CG  LEU C 485     101.301  45.997  52.887  1.00  0.00      RC0  C
ATOM   4627  CD1 LEU C 485     100.349  44.820  52.657  1.00  0.00      RC0  C
ATOM   4628  CD2 LEU C 485     102.632  45.496  53.450  1.00  0.00      RC0  C
ATOM   4629  C   LEU C 485      99.125  47.330  50.890  1.00  0.00      RC0  C
ATOM   4630  O   LEU C 485      99.011  46.644  49.869  1.00  0.00      RC0  O
ATOM   4631  CB  CYS C 486      95.689  47.397  52.391  1.00  0.00      RC0  C
ATOM   4632  SG  CYS C 486      95.945  46.745  54.080  1.00  0.00      RC0  S
ATOM   4633  N   CYS C 486      98.084  47.592  51.684  1.00  0.00      RC0  N
ATOM   4634  H   CYS C 486      98.111  48.309  52.378  1.00  0.00      RC0  H
ATOM   4635  CA  CYS C 486      96.747  47.142  51.308  1.00  0.00      RC0  C
ATOM   4636  C   CYS C 486      96.347  47.778  49.985  1.00  0.00      RC0  C
ATOM   4637  O   CYS C 486      96.283  49.007  49.862  1.00  0.00      RC0  O
ATOM   4638  N   SER C 487      96.079  46.931  48.998  1.00  0.00      RC0  N
ATOM   4639  H   SER C 487      96.111  45.953  49.188  1.00  0.00      RC0  H
ATOM   4640  CA  SER C 487      95.698  47.357  47.660  1.00  0.00      RC0  C
ATOM   4641  CB  SER C 487      95.938  46.094  46.815  1.00  0.00      RC0  C
ATOM   4642  OG  SER C 487      94.748  45.319  46.732  1.00  0.00      RC0  O
ATOM   4643  HG  SER C 487      94.727  44.724  47.474  1.00  0.00      RC0  H
ATOM   4644  C   SER C 487      94.326  48.030  47.722  1.00  0.00      RC0  C
ATOM   4645  O   SER C 487      93.845  48.330  48.823  1.00  0.00      RC0  O
ATOM   4646  N   PRO C 488      93.661  48.287  46.589  1.00  0.00      RC0  N
ATOM   4647  CD  PRO C 488      94.109  48.203  45.195  1.00  0.00      RC0  C
ATOM   4648  CA  PRO C 488      92.324  48.905  46.653  1.00  0.00      RC0  C
ATOM   4649  CB  PRO C 488      91.923  49.091  45.186  1.00  0.00      RC0  C
ATOM   4650  CG  PRO C 488      93.244  49.199  44.439  1.00  0.00      RC0  C
ATOM   4651  C   PRO C 488      91.297  48.086  47.422  1.00  0.00      RC0  C
ATOM   4652  O   PRO C 488      90.167  48.556  47.604  1.00  0.00      RC0  O
ATOM   4653  N   GLU C 489      91.649  46.884  47.874  1.00  0.00      RC0  N
ATOM   4654  H   GLU C 489      92.589  46.561  47.803  1.00  0.00      RC0  H
ATOM   4655  CA  GLU C 489      90.650  45.973  48.411  1.00  0.00      RC0  C
ATOM   4656  CB  GLU C 489      91.309  44.613  48.446  1.00  0.00      RC0  C
ATOM   4657  CG  GLU C 489      91.583  44.117  47.032  1.00  0.00      RC0  C
ATOM   4658  CD  GLU C 489      90.684  42.937  46.839  1.00  0.00      RC0  C
ATOM   4659  OE1 GLU C 489      90.938  42.101  45.978  1.00  0.00      RC0  O
ATOM   4660  OE2 GLU C 489      89.738  42.818  47.605  1.00  0.00      RC0  O
ATOM   4661  C   GLU C 489      90.156  46.423  49.783  1.00  0.00      RC0  C
ATOM   4662  O   GLU C 489      88.946  46.555  50.001  1.00  0.00      RC0  O
ATOM   4663  N   GLY C 490      91.073  46.660  50.725  1.00  0.00      RC0  N
ATOM   4664  H   GLY C 490      92.046  46.523  50.544  1.00  0.00      RC0  H
ATOM   4665  CA  GLY C 490      90.707  47.091  52.056  1.00  0.00      RC0  C
ATOM   4666  C   GLY C 490      91.441  46.291  53.108  1.00  0.00      RC0  C
ATOM   4667  O   GLY C 490      92.492  45.694  52.847  1.00  0.00      RC0  O
ATOM   4668  SG  CYS C 491      91.994  48.048  56.831  1.00  0.00      RC0  S
ATOM   4669  CB  CYS C 491      92.624  46.544  56.041  1.00  0.00      RC0  C
ATOM   4670  N   CYS C 491      90.878  46.274  54.315  1.00  0.00      RC0  N
ATOM   4671  H   CYS C 491      90.006  46.713  54.534  1.00  0.00      RC0  H
ATOM   4672  CA  CYS C 491      91.537  45.643  55.449  1.00  0.00      RC0  C
ATOM   4673  C   CYS C 491      90.494  45.234  56.476  1.00  0.00      RC0  C
ATOM   4674  O   CYS C 491      89.453  45.881  56.615  1.00  0.00      RC0  O
ATOM   4675  N   TRP C 492      90.792  44.153  57.201  1.00  0.00      RC0  N
ATOM   4676  H   TRP C 492      91.645  43.665  57.046  1.00  0.00      RC0  H
ATOM   4677  CA  TRP C 492      89.980  43.694  58.320  1.00  0.00      RC0  C
ATOM   4678  CB  TRP C 492      89.811  42.172  58.317  1.00  0.00      RC0  C
ATOM   4679  CG  TRP C 492      89.066  41.663  57.108  1.00  0.00      RC0  C
ATOM   4680  CD2 TRP C 492      87.639  41.534  56.938  1.00  0.00      RC0  C
ATOM   4681  CE2 TRP C 492      87.411  40.967  55.663  1.00  0.00      RC0  C
ATOM   4682  CE3 TRP C 492      86.561  41.839  57.759  1.00  0.00      RC0  C
ATOM   4683  CD1 TRP C 492      89.623  41.171  55.919  1.00  0.00      RC0  C
ATOM   4684  NE1 TRP C 492      88.649  40.759  55.064  1.00  0.00      RC0  N
ATOM   4685  HE1 TRP C 492      88.793  40.351  54.185  1.00  0.00      RC0  H
ATOM   4686  CZ2 TRP C 492      86.109  40.725  55.241  1.00  0.00      RC0  C
ATOM   4687  CZ3 TRP C 492      85.264  41.592  57.324  1.00  0.00      RC0  C
ATOM   4688  CH2 TRP C 492      85.038  41.035  56.071  1.00  0.00      RC0  C
ATOM   4689  C   TRP C 492      90.594  44.074  59.663  1.00  0.00      RC0  C
ATOM   4690  O   TRP C 492      90.202  43.524  60.698  1.00  0.00      RC0  O
ATOM   4691  N   GLY C 493      91.547  45.000  59.659  1.00  0.00      RC0  N
ATOM   4692  H   GLY C 493      91.862  45.463  58.830  1.00  0.00      RC0  H
ATOM   4693  CA  GLY C 493      92.266  45.394  60.845  1.00  0.00      RC0  C
ATOM   4694  C   GLY C 493      93.404  46.317  60.464  1.00  0.00      RC0  C
ATOM   4695  O   GLY C 493      93.570  46.674  59.293  1.00  0.00      RC0  O
ATOM   4696  N   PRO C 494      94.214  46.729  61.443  1.00  0.00      RC0  N
ATOM   4697  CD  PRO C 494      94.182  46.313  62.840  1.00  0.00      RC0  C
ATOM   4698  CA  PRO C 494      95.310  47.660  61.127  1.00  0.00      RC0  C
ATOM   4699  CB  PRO C 494      95.712  48.135  62.526  1.00  0.00      RC0  C
ATOM   4700  CG  PRO C 494      95.433  46.944  63.446  1.00  0.00      RC0  C
ATOM   4701  C   PRO C 494      96.442  47.022  60.348  1.00  0.00      RC0  C
ATOM   4702  O   PRO C 494      97.201  47.739  59.685  1.00  0.00      RC0  O
ATOM   4703  N   GLU C 495      96.565  45.705  60.391  1.00  0.00      RC0  N
ATOM   4704  H   GLU C 495      95.804  45.145  60.708  1.00  0.00      RC0  H
ATOM   4705  CA  GLU C 495      97.812  45.026  60.078  1.00  0.00      RC0  C
ATOM   4706  CB  GLU C 495      97.861  43.825  61.025  1.00  0.00      RC0  C
ATOM   4707  CG  GLU C 495      98.105  44.244  62.471  1.00  0.00      RC0  C
ATOM   4708  CD  GLU C 495      98.052  42.998  63.315  1.00  0.00      RC0  C
ATOM   4709  OE1 GLU C 495      98.739  42.033  62.993  1.00  0.00      RC0  O
ATOM   4710  OE2 GLU C 495      97.261  42.945  64.249  1.00  0.00      RC0  O
ATOM   4711  C   GLU C 495      97.865  44.611  58.616  1.00  0.00      RC0  C
ATOM   4712  O   GLU C 495      96.887  44.725  57.873  1.00  0.00      RC0  O
ATOM   4713  N   PRO C 496      99.027  44.120  58.167  1.00  0.00      RC0  N
ATOM   4714  CD  PRO C 496     100.324  44.129  58.839  1.00  0.00      RC0  C
ATOM   4715  CA  PRO C 496      99.164  43.703  56.764  1.00  0.00      RC0  C
ATOM   4716  CB  PRO C 496     100.677  43.775  56.514  1.00  0.00      RC0  C
ATOM   4717  CG  PRO C 496     101.295  44.475  57.722  1.00  0.00      RC0  C
ATOM   4718  C   PRO C 496      98.641  42.312  56.462  1.00  0.00      RC0  C
ATOM   4719  O   PRO C 496      98.535  41.961  55.281  1.00  0.00      RC0  O
ATOM   4720  N   ARG C 497      98.370  41.486  57.471  1.00  0.00      RC0  N
ATOM   4721  H   ARG C 497      98.494  41.832  58.398  1.00  0.00      RC0  H
ATOM   4722  CA  ARG C 497      97.671  40.237  57.204  1.00  0.00      RC0  C
ATOM   4723  CB  ARG C 497      98.059  39.185  58.251  1.00  0.00      RC0  C
ATOM   4724  CG  ARG C 497      98.039  39.770  59.661  1.00  0.00      RC0  C
ATOM   4725  CD  ARG C 497      98.297  38.791  60.808  1.00  0.00      RC0  C
ATOM   4726  NE  ARG C 497      97.991  39.479  62.059  1.00  0.00      RC0  N
ATOM   4727  HE  ARG C 497      98.686  40.073  62.491  1.00  0.00      RC0  H
ATOM   4728  CZ  ARG C 497      96.671  39.660  62.342  1.00  0.00      RC0  C
ATOM   4729  NH1 ARG C 497      95.757  38.875  61.737  1.00  0.00      RC0  N
ATOM   4730 HH11 ARG C 497      94.799  39.186  61.694  1.00  0.00      RC0  H
ATOM   4731 HH12 ARG C 497      95.995  38.018  61.277  1.00  0.00      RC0  H
ATOM   4732  NH2 ARG C 497      96.292  40.638  63.181  1.00  0.00      RC0  N
ATOM   4733 HH21 ARG C 497      95.343  40.852  63.411  1.00  0.00      RC0  H
ATOM   4734 HH22 ARG C 497      96.986  41.264  63.591  1.00  0.00      RC0  H
ATOM   4735  C   ARG C 497      96.170  40.472  57.124  1.00  0.00      RC0  C
ATOM   4736  O   ARG C 497      95.475  39.831  56.328  1.00  0.00      RC0  O
ATOM   4737  N   ASP C 498      95.662  41.401  57.934  1.00  0.00      RC0  N
ATOM   4738  H   ASP C 498      96.224  41.868  58.611  1.00  0.00      RC0  H
ATOM   4739  CA  ASP C 498      94.269  41.807  57.832  1.00  0.00      RC0  C
ATOM   4740  CB  ASP C 498      93.838  42.533  59.111  1.00  0.00      RC0  C
ATOM   4741  CG  ASP C 498      93.458  41.527  60.201  1.00  0.00      RC0  C
ATOM   4742  OD1 ASP C 498      94.323  40.968  60.864  1.00  0.00      RC0  O
ATOM   4743  OD2 ASP C 498      92.278  41.286  60.420  1.00  0.00      RC0  O
ATOM   4744  C   ASP C 498      93.985  42.524  56.521  1.00  0.00      RC0  C
ATOM   4745  O   ASP C 498      92.817  42.661  56.144  1.00  0.00      RC0  O
ATOM   4746  SG  CYS C 499      97.188  45.114  54.095  1.00  0.00      RC0  S
ATOM   4747  CB  CYS C 499      96.220  43.617  53.714  1.00  0.00      RC0  C
ATOM   4748  N   CYS C 499      95.021  42.999  55.833  1.00  0.00      RC0  N
ATOM   4749  H   CYS C 499      95.936  42.973  56.224  1.00  0.00      RC0  H
ATOM   4750  CA  CYS C 499      94.887  43.421  54.446  1.00  0.00      RC0  C
ATOM   4751  C   CYS C 499      94.013  42.446  53.677  1.00  0.00      RC0  C
ATOM   4752  O   CYS C 499      94.192  41.229  53.765  1.00  0.00      RC0  O
ATOM   4753  N   VAL C 500      93.086  42.986  52.895  1.00  0.00      RC0  N
ATOM   4754  H   VAL C 500      93.059  43.977  52.824  1.00  0.00      RC0  H
ATOM   4755  CA  VAL C 500      92.522  42.188  51.826  1.00  0.00      RC0  C
ATOM   4756  CB  VAL C 500      91.126  42.692  51.428  1.00  0.00      RC0  C
ATOM   4757  CG1 VAL C 500      90.320  41.652  50.644  1.00  0.00      RC0  C
ATOM   4758  CG2 VAL C 500      90.339  43.054  52.686  1.00  0.00      RC0  C
ATOM   4759  C   VAL C 500      93.544  42.079  50.697  1.00  0.00      RC0  C
ATOM   4760  O   VAL C 500      94.486  42.875  50.592  1.00  0.00      RC0  O
ATOM   4761  N   SER C 501      93.370  41.052  49.869  1.00  0.00      RC0  N
ATOM   4762  H   SER C 501      92.569  40.477  50.005  1.00  0.00      RC0  H
ATOM   4763  CA  SER C 501      94.212  40.799  48.700  1.00  0.00      RC0  C
ATOM   4764  CB  SER C 501      93.248  40.178  47.695  1.00  0.00      RC0  C
ATOM   4765  OG  SER C 501      92.221  39.468  48.427  1.00  0.00      RC0  O
ATOM   4766  HG  SER C 501      92.676  38.742  48.846  1.00  0.00      RC0  H
ATOM   4767  C   SER C 501      94.924  42.041  48.165  1.00  0.00      RC0  C
ATOM   4768  O   SER C 501      94.333  43.115  48.059  1.00  0.00      RC0  O
TER
HEADER lig.000.00.pdb
ATOM      1  N   GLY C   5      62.598  26.919  70.959  1.00  0.00      LC0  N
ATOM      2  H   GLY C   5      62.364  26.063  71.430  1.00  0.00      LC0  H
ATOM      3  CA  GLY C   5      63.481  27.886  71.610  1.00  0.00      LC0  C
ATOM      4  C   GLY C   5      63.131  28.157  73.063  1.00  0.00      LC0  C
ATOM      5  O   GLY C   5      62.394  29.072  73.409  1.00  0.00      LC0  O
ATOM      6  N   GLN C   6      63.704  27.307  73.919  1.00  0.00      LC0  N
ATOM      7  H   GLN C   6      64.412  26.676  73.600  1.00  0.00      LC0  H
ATOM      8  CA  GLN C   6      63.419  27.522  75.332  1.00  0.00      LC0  C
ATOM      9  CB  GLN C   6      63.522  26.195  76.089  1.00  0.00      LC0  C
ATOM     10  CG  GLN C   6      62.189  25.433  76.190  1.00  0.00      LC0  C
ATOM     11  CD  GLN C   6      61.540  25.231  74.829  1.00  0.00      LC0  C
ATOM     12  OE1 GLN C   6      60.631  25.945  74.434  1.00  0.00      LC0  O
ATOM     13  NE2 GLN C   6      62.055  24.227  74.117  1.00  0.00      LC0  N
ATOM     14 HE21 GLN C   6      62.766  23.626  74.473  1.00  0.00      LC0  H
ATOM     15 HE22 GLN C   6      61.741  24.078  73.174  1.00  0.00      LC0  H
ATOM     16  C   GLN C   6      64.276  28.618  75.932  1.00  0.00      LC0  C
ATOM     17  O   GLN C   6      65.499  28.591  75.881  1.00  0.00      LC0  O
ATOM     18  CB  CYS C   7      63.363  32.022  76.753  1.00  0.00      LC0  C
ATOM     19  SG  CYS C   7      63.684  32.810  75.165  1.00  0.00      LC0  S
ATOM     20  N   CYS C   7      63.544  29.605  76.457  1.00  0.00      LC0  N
ATOM     21  H   CYS C   7      62.554  29.494  76.495  1.00  0.00      LC0  H
ATOM     22  CA  CYS C   7      64.192  30.779  77.035  1.00  0.00      LC0  C
ATOM     23  C   CYS C   7      64.387  30.684  78.527  1.00  0.00      LC0  C
ATOM     24  O   CYS C   7      63.990  29.715  79.162  1.00  0.00      LC0  O
ATOM     25  N   SER C   8      64.960  31.781  79.053  1.00  0.00      LC0  N
ATOM     26  H   SER C   8      65.303  32.524  78.483  1.00  0.00      LC0  H
ATOM     27  CA  SER C   8      65.023  31.920  80.500  1.00  0.00      LC0  C
ATOM     28  CB  SER C   8      65.876  33.142  80.860  1.00  0.00      LC0  C
ATOM     29  OG  SER C   8      65.139  34.349  80.608  1.00  0.00      LC0  O
ATOM     30  HG  SER C   8      65.734  34.926  80.124  1.00  0.00      LC0  H
ATOM     31  C   SER C   8      63.648  32.028  81.137  1.00  0.00      LC0  C
ATOM     32  O   SER C   8      62.618  32.148  80.480  1.00  0.00      LC0  O
ATOM     33  N   GLN C   9      63.672  32.056  82.477  1.00  0.00      LC0  N
ATOM     34  H   GLN C   9      64.546  31.936  82.946  1.00  0.00      LC0  H
ATOM     35  CA  GLN C   9      62.397  32.232  83.165  1.00  0.00      LC0  C
ATOM     36  CB  GLN C   9      62.532  31.850  84.639  1.00  0.00      LC0  C
ATOM     37  CG  GLN C   9      61.231  31.291  85.219  1.00  0.00      LC0  C
ATOM     38  CD  GLN C   9      61.197  31.557  86.705  1.00  0.00      LC0  C
ATOM     39  OE1 GLN C   9      60.806  32.629  87.156  1.00  0.00      LC0  O
ATOM     40  NE2 GLN C   9      61.617  30.536  87.455  1.00  0.00      LC0  N
ATOM     41 HE21 GLN C   9      61.915  29.680  87.033  1.00  0.00      LC0  H
ATOM     42 HE22 GLN C   9      61.637  30.620  88.450  1.00  0.00      LC0  H
ATOM     43  C   GLN C   9      61.759  33.615  83.049  1.00  0.00      LC0  C
ATOM     44  O   GLN C   9      60.684  33.854  83.591  1.00  0.00      LC0  O
ATOM     45  N   ASN C  10      62.464  34.538  82.372  1.00  0.00      LC0  N
ATOM     46  H   ASN C  10      63.337  34.339  81.919  1.00  0.00      LC0  H
ATOM     47  CA  ASN C  10      61.878  35.877  82.354  1.00  0.00      LC0  C
ATOM     48  CB  ASN C  10      62.393  36.709  83.529  1.00  0.00      LC0  C
ATOM     49  CG  ASN C  10      61.233  37.475  84.128  1.00  0.00      LC0  C
ATOM     50  OD1 ASN C  10      60.135  36.961  84.313  1.00  0.00      LC0  O
ATOM     51  ND2 ASN C  10      61.533  38.725  84.483  1.00  0.00      LC0  N
ATOM     52 HD21 ASN C  10      62.428  39.121  84.279  1.00  0.00      LC0  H
ATOM     53 HD22 ASN C  10      60.841  39.278  84.942  1.00  0.00      LC0  H
ATOM     54  C   ASN C  10      62.009  36.643  81.053  1.00  0.00      LC0  C
ATOM     55  O   ASN C  10      61.801  37.850  80.990  1.00  0.00      LC0  O
ATOM     56  N   GLU C  11      62.379  35.883  80.016  1.00  0.00      LC0  N
ATOM     57  H   GLU C  11      62.502  34.893  80.097  1.00  0.00      LC0  H
ATOM     58  CA  GLU C  11      62.493  36.472  78.685  1.00  0.00      LC0  C
ATOM     59  CB  GLU C  11      63.970  36.525  78.269  1.00  0.00      LC0  C
ATOM     60  CG  GLU C  11      64.851  37.422  79.150  1.00  0.00      LC0  C
ATOM     61  CD  GLU C  11      66.327  37.198  78.854  1.00  0.00      LC0  C
ATOM     62  OE1 GLU C  11      66.854  36.141  79.189  1.00  0.00      LC0  O
ATOM     63  OE2 GLU C  11      66.987  38.093  78.337  1.00  0.00      LC0  O
ATOM     64  C   GLU C  11      61.652  35.625  77.744  1.00  0.00      LC0  C
ATOM     65  O   GLU C  11      61.253  34.520  78.104  1.00  0.00      LC0  O
ATOM     66  N   TYR C  12      61.360  36.160  76.554  1.00  0.00      LC0  N
ATOM     67  H   TYR C  12      61.695  37.062  76.286  1.00  0.00      LC0  H
ATOM     68  CA  TYR C  12      60.618  35.293  75.645  1.00  0.00      LC0  C
ATOM     69  CB  TYR C  12      59.200  35.835  75.350  1.00  0.00      LC0  C
ATOM     70  CG  TYR C  12      58.957  36.465  73.984  1.00  0.00      LC0  C
ATOM     71  CD1 TYR C  12      59.819  37.452  73.454  1.00  0.00      LC0  C
ATOM     72  CE1 TYR C  12      59.534  38.012  72.195  1.00  0.00      LC0  C
ATOM     73  CD2 TYR C  12      57.818  36.034  73.275  1.00  0.00      LC0  C
ATOM     74  CE2 TYR C  12      57.516  36.614  72.033  1.00  0.00      LC0  C
ATOM     75  CZ  TYR C  12      58.365  37.611  71.514  1.00  0.00      LC0  C
ATOM     76  OH  TYR C  12      58.008  38.230  70.326  1.00  0.00      LC0  O
ATOM     77  HH  TYR C  12      58.814  38.342  69.801  1.00  0.00      LC0  H
ATOM     78  C   TYR C  12      61.399  34.944  74.409  1.00  0.00      LC0  C
ATOM     79  O   TYR C  12      62.220  35.717  73.930  1.00  0.00      LC0  O
ATOM     80  N   PHE C  13      61.082  33.755  73.899  1.00  0.00      LC0  N
ATOM     81  H   PHE C  13      60.384  33.182  74.320  1.00  0.00      LC0  H
ATOM     82  CA  PHE C  13      61.654  33.427  72.604  1.00  0.00      LC0  C
ATOM     83  CB  PHE C  13      61.459  31.933  72.344  1.00  0.00      LC0  C
ATOM     84  CG  PHE C  13      62.114  31.463  71.063  1.00  0.00      LC0  C
ATOM     85  CD1 PHE C  13      63.462  31.784  70.788  1.00  0.00      LC0  C
ATOM     86  CD2 PHE C  13      61.355  30.677  70.170  1.00  0.00      LC0  C
ATOM     87  CE1 PHE C  13      64.066  31.295  69.615  1.00  0.00      LC0  C
ATOM     88  CE2 PHE C  13      61.958  30.185  68.997  1.00  0.00      LC0  C
ATOM     89  CZ  PHE C  13      63.309  30.495  68.736  1.00  0.00      LC0  C
ATOM     90  C   PHE C  13      60.997  34.263  71.535  1.00  0.00      LC0  C
ATOM     91  O   PHE C  13      59.777  34.315  71.444  1.00  0.00      LC0  O
ATOM     92  N   ASP C  14      61.850  34.908  70.745  1.00  0.00      LC0  N
ATOM     93  H   ASP C  14      62.831  34.864  70.923  1.00  0.00      LC0  H
ATOM     94  CA  ASP C  14      61.332  35.346  69.463  1.00  0.00      LC0  C
ATOM     95  CB  ASP C  14      61.689  36.797  69.157  1.00  0.00      LC0  C
ATOM     96  CG  ASP C  14      60.828  37.275  68.003  1.00  0.00      LC0  C
ATOM     97  OD1 ASP C  14      59.910  38.046  68.251  1.00  0.00      LC0  O
ATOM     98  OD2 ASP C  14      61.019  36.821  66.873  1.00  0.00      LC0  O
ATOM     99  C   ASP C  14      61.868  34.423  68.403  1.00  0.00      LC0  C
ATOM    100  O   ASP C  14      63.060  34.151  68.354  1.00  0.00      LC0  O
ATOM    101  N   SER C  15      60.947  33.919  67.586  1.00  0.00      LC0  N
ATOM    102  H   SER C  15      60.006  34.250  67.609  1.00  0.00      LC0  H
ATOM    103  CA  SER C  15      61.360  32.881  66.658  1.00  0.00      LC0  C
ATOM    104  CB  SER C  15      60.195  31.934  66.386  1.00  0.00      LC0  C
ATOM    105  OG  SER C  15      59.241  31.998  67.458  1.00  0.00      LC0  O
ATOM    106  HG  SER C  15      58.542  32.574  67.152  1.00  0.00      LC0  H
ATOM    107  C   SER C  15      61.995  33.385  65.376  1.00  0.00      LC0  C
ATOM    108  O   SER C  15      62.874  32.754  64.807  1.00  0.00      LC0  O
ATOM    109  N   LEU C  16      61.551  34.576  64.942  1.00  0.00      LC0  N
ATOM    110  H   LEU C  16      60.930  35.138  65.495  1.00  0.00      LC0  H
ATOM    111  CA  LEU C  16      62.226  35.071  63.740  1.00  0.00      LC0  C
ATOM    112  CB  LEU C  16      61.259  35.785  62.796  1.00  0.00      LC0  C
ATOM    113  CG  LEU C  16      61.491  35.387  61.334  1.00  0.00      LC0  C
ATOM    114  CD1 LEU C  16      61.364  33.877  61.121  1.00  0.00      LC0  C
ATOM    115  CD2 LEU C  16      60.589  36.158  60.375  1.00  0.00      LC0  C
ATOM    116  C   LEU C  16      63.474  35.891  64.018  1.00  0.00      LC0  C
ATOM    117  O   LEU C  16      64.375  36.030  63.195  1.00  0.00      LC0  O
ATOM    118  N   LEU C  17      63.499  36.383  65.266  1.00  0.00      LC0  N
ATOM    119  H   LEU C  17      62.667  36.389  65.827  1.00  0.00      LC0  H
ATOM    120  CA  LEU C  17      64.767  36.807  65.850  1.00  0.00      LC0  C
ATOM    121  CB  LEU C  17      64.518  37.700  67.063  1.00  0.00      LC0  C
ATOM    122  CG  LEU C  17      64.508  39.197  66.766  1.00  0.00      LC0  C
ATOM    123  CD1 LEU C  17      63.389  39.934  67.501  1.00  0.00      LC0  C
ATOM    124  CD2 LEU C  17      65.878  39.818  67.039  1.00  0.00      LC0  C
ATOM    125  C   LEU C  17      65.666  35.654  66.267  1.00  0.00      LC0  C
ATOM    126  O   LEU C  17      66.863  35.827  66.460  1.00  0.00      LC0  O
ATOM    127  N   HIS C  18      65.018  34.488  66.441  1.00  0.00      LC0  N
ATOM    128  H   HIS C  18      64.044  34.440  66.240  1.00  0.00      LC0  H
ATOM    129  CA  HIS C  18      65.634  33.306  67.050  1.00  0.00      LC0  C
ATOM    130  CB  HIS C  18      66.229  32.388  65.979  1.00  0.00      LC0  C
ATOM    131  CG  HIS C  18      66.403  30.995  66.535  1.00  0.00      LC0  C
ATOM    132  ND1 HIS C  18      67.327  30.671  67.456  1.00  0.00      LC0  N
ATOM    133  HD1 HIS C  18      67.986  31.288  67.849  1.00  0.00      LC0  H
ATOM    134  CD2 HIS C  18      65.653  29.857  66.226  1.00  0.00      LC0  C
ATOM    135  NE2 HIS C  18      66.138  28.841  66.981  1.00  0.00      LC0  N
ATOM    136  CE1 HIS C  18      67.168  29.342  67.736  1.00  0.00      LC0  C
ATOM    137  C   HIS C  18      66.548  33.616  68.232  1.00  0.00      LC0  C
ATOM    138  O   HIS C  18      67.709  33.237  68.333  1.00  0.00      LC0  O
ATOM    139  N   ALA C  19      65.932  34.394  69.126  1.00  0.00      LC0  N
ATOM    140  H   ALA C  19      64.945  34.548  69.040  1.00  0.00      LC0  H
ATOM    141  CA  ALA C  19      66.697  34.998  70.207  1.00  0.00      LC0  C
ATOM    142  CB  ALA C  19      67.156  36.408  69.817  1.00  0.00      LC0  C
ATOM    143  C   ALA C  19      65.827  35.091  71.434  1.00  0.00      LC0  C
ATOM    144  O   ALA C  19      64.643  34.790  71.378  1.00  0.00      LC0  O
ATOM    145  SG  CYS C  20      64.292  34.666  75.740  1.00  0.00      LC0  S
ATOM    146  CB  CYS C  20      65.849  35.007  74.893  1.00  0.00      LC0  C
ATOM    147  N   CYS C  20      66.439  35.528  72.541  1.00  0.00      LC0  N
ATOM    148  H   CYS C  20      67.391  35.824  72.560  1.00  0.00      LC0  H
ATOM    149  CA  CYS C  20      65.528  35.816  73.638  1.00  0.00      LC0  C
ATOM    150  C   CYS C  20      65.449  37.299  73.922  1.00  0.00      LC0  C
ATOM    151  O   CYS C  20      66.441  38.013  73.847  1.00  0.00      LC0  O
ATOM    152  N   ILE C  21      64.214  37.730  74.189  1.00  0.00      LC0  N
ATOM    153  H   ILE C  21      63.478  37.058  74.276  1.00  0.00      LC0  H
ATOM    154  CA  ILE C  21      63.919  39.155  74.320  1.00  0.00      LC0  C
ATOM    155  CB  ILE C  21      62.860  39.535  73.262  1.00  0.00      LC0  C
ATOM    156  CG2 ILE C  21      62.369  40.984  73.367  1.00  0.00      LC0  C
ATOM    157  CG1 ILE C  21      63.345  39.205  71.844  1.00  0.00      LC0  C
ATOM    158  CD1 ILE C  21      64.563  40.021  71.399  1.00  0.00      LC0  C
ATOM    159  C   ILE C  21      63.420  39.440  75.728  1.00  0.00      LC0  C
ATOM    160  O   ILE C  21      62.524  38.761  76.217  1.00  0.00      LC0  O
ATOM    161  N   PRO C  22      64.017  40.473  76.378  1.00  0.00      LC0  N
ATOM    162  CD  PRO C  22      65.122  41.293  75.897  1.00  0.00      LC0  C
ATOM    163  CA  PRO C  22      63.537  40.879  77.706  1.00  0.00      LC0  C
ATOM    164  CB  PRO C  22      64.425  42.086  78.040  1.00  0.00      LC0  C
ATOM    165  CG  PRO C  22      64.995  42.575  76.709  1.00  0.00      LC0  C
ATOM    166  C   PRO C  22      62.039  41.155  77.737  1.00  0.00      LC0  C
ATOM    167  O   PRO C  22      61.497  42.025  77.059  1.00  0.00      LC0  O
ATOM    168  CB  CYS C  23      59.451  38.957  79.179  1.00  0.00      LC0  C
ATOM    169  SG  CYS C  23      58.964  37.548  78.168  1.00  0.00      LC0  S
ATOM    170  N   CYS C  23      61.383  40.300  78.532  1.00  0.00      LC0  N
ATOM    171  H   CYS C  23      61.901  39.687  79.130  1.00  0.00      LC0  H
ATOM    172  CA  CYS C  23      59.957  40.088  78.303  1.00  0.00      LC0  C
ATOM    173  C   CYS C  23      59.019  41.276  78.380  1.00  0.00      LC0  C
ATOM    174  O   CYS C  23      57.998  41.337  77.704  1.00  0.00      LC0  O
ATOM    175  N   GLN C  24      59.417  42.249  79.215  1.00  0.00      LC0  N
ATOM    176  H   GLN C  24      60.290  42.124  79.687  1.00  0.00      LC0  H
ATOM    177  CA  GLN C  24      58.608  43.465  79.342  1.00  0.00      LC0  C
ATOM    178  CB  GLN C  24      59.241  44.484  80.306  1.00  0.00      LC0  C
ATOM    179  CG  GLN C  24      60.680  44.939  80.013  1.00  0.00      LC0  C
ATOM    180  CD  GLN C  24      61.666  44.000  80.678  1.00  0.00      LC0  C
ATOM    181  OE1 GLN C  24      61.935  42.897  80.224  1.00  0.00      LC0  O
ATOM    182  NE2 GLN C  24      62.145  44.466  81.832  1.00  0.00      LC0  N
ATOM    183 HE21 GLN C  24      61.988  45.403  82.134  1.00  0.00      LC0  H
ATOM    184 HE22 GLN C  24      62.649  43.839  82.431  1.00  0.00      LC0  H
ATOM    185  C   GLN C  24      58.237  44.135  78.024  1.00  0.00      LC0  C
ATOM    186  O   GLN C  24      57.151  44.673  77.849  1.00  0.00      LC0  O
ATOM    187  N   LEU C  25      59.181  44.042  77.071  1.00  0.00      LC0  N
ATOM    188  H   LEU C  25      60.024  43.525  77.238  1.00  0.00      LC0  H
ATOM    189  CA  LEU C  25      58.903  44.650  75.768  1.00  0.00      LC0  C
ATOM    190  CB  LEU C  25      60.114  44.509  74.845  1.00  0.00      LC0  C
ATOM    191  CG  LEU C  25      61.393  45.134  75.411  1.00  0.00      LC0  C
ATOM    192  CD1 LEU C  25      62.597  44.852  74.513  1.00  0.00      LC0  C
ATOM    193  CD2 LEU C  25      61.236  46.629  75.698  1.00  0.00      LC0  C
ATOM    194  C   LEU C  25      57.653  44.115  75.086  1.00  0.00      LC0  C
ATOM    195  O   LEU C  25      56.897  44.828  74.434  1.00  0.00      LC0  O
ATOM    196  N   ARG C  26      57.452  42.805  75.287  1.00  0.00      LC0  N
ATOM    197  H   ARG C  26      58.009  42.293  75.944  1.00  0.00      LC0  H
ATOM    198  CA  ARG C  26      56.311  42.189  74.623  1.00  0.00      LC0  C
ATOM    199  CB  ARG C  26      56.501  40.689  74.464  1.00  0.00      LC0  C
ATOM    200  CG  ARG C  26      57.149  40.336  73.132  1.00  0.00      LC0  C
ATOM    201  CD  ARG C  26      56.355  40.800  71.906  1.00  0.00      LC0  C
ATOM    202  NE  ARG C  26      54.955  40.379  71.968  1.00  0.00      LC0  N
ATOM    203  HE  ARG C  26      54.343  40.901  72.570  1.00  0.00      LC0  H
ATOM    204  CZ  ARG C  26      54.475  39.368  71.211  1.00  0.00      LC0  C
ATOM    205  NH1 ARG C  26      55.274  38.606  70.468  1.00  0.00      LC0  N
ATOM    206 HH11 ARG C  26      54.883  37.891  69.878  1.00  0.00      LC0  H
ATOM    207 HH12 ARG C  26      56.278  38.715  70.481  1.00  0.00      LC0  H
ATOM    208  NH2 ARG C  26      53.173  39.129  71.215  1.00  0.00      LC0  N
ATOM    209 HH21 ARG C  26      52.758  38.415  70.644  1.00  0.00      LC0  H
ATOM    210 HH22 ARG C  26      52.527  39.666  71.766  1.00  0.00      LC0  H
ATOM    211  C   ARG C  26      54.937  42.465  75.187  1.00  0.00      LC0  C
ATOM    212  O   ARG C  26      53.946  42.023  74.613  1.00  0.00      LC0  O
ATOM    213  CB  CYS C  27      53.684  44.488  78.044  1.00  0.00      LC0  C
ATOM    214  SG  CYS C  27      54.520  43.522  79.338  1.00  0.00      LC0  S
ATOM    215  N   CYS C  27      54.900  43.241  76.285  1.00  0.00      LC0  N
ATOM    216  H   CYS C  27      55.731  43.527  76.768  1.00  0.00      LC0  H
ATOM    217  CA  CYS C  27      53.594  43.765  76.694  1.00  0.00      LC0  C
ATOM    218  C   CYS C  27      52.962  44.667  75.637  1.00  0.00      LC0  C
ATOM    219  O   CYS C  27      51.750  44.781  75.515  1.00  0.00      LC0  O
ATOM    220  N   SER C  28      53.855  45.269  74.834  1.00  0.00      LC0  N
ATOM    221  H   SER C  28      54.837  45.199  75.011  1.00  0.00      LC0  H
ATOM    222  CA  SER C  28      53.421  46.060  73.682  1.00  0.00      LC0  C
ATOM    223  CB  SER C  28      54.581  46.950  73.233  1.00  0.00      LC0  C
ATOM    224  OG  SER C  28      55.449  47.207  74.347  1.00  0.00      LC0  O
ATOM    225  HG  SER C  28      56.154  46.566  74.283  1.00  0.00      LC0  H
ATOM    226  C   SER C  28      52.906  45.224  72.514  1.00  0.00      LC0  C
ATOM    227  O   SER C  28      53.564  45.055  71.490  1.00  0.00      LC0  O
ATOM    228  N   SER C  29      51.704  44.676  72.724  1.00  0.00      LC0  N
ATOM    229  H   SER C  29      51.193  44.852  73.572  1.00  0.00      LC0  H
ATOM    230  CA  SER C  29      51.206  43.672  71.793  1.00  0.00      LC0  C
ATOM    231  CB  SER C  29      51.962  42.365  72.046  1.00  0.00      LC0  C
ATOM    232  OG  SER C  29      51.795  41.446  70.961  1.00  0.00      LC0  O
ATOM    233  HG  SER C  29      52.309  41.810  70.232  1.00  0.00      LC0  H
ATOM    234  C   SER C  29      49.715  43.486  71.992  1.00  0.00      LC0  C
ATOM    235  O   SER C  29      49.120  44.097  72.868  1.00  0.00      LC0  O
ATOM    236  N   ASN C  30      49.141  42.593  71.165  1.00  0.00      LC0  N
ATOM    237  H   ASN C  30      49.719  42.121  70.500  1.00  0.00      LC0  H
ATOM    238  CA  ASN C  30      47.785  42.143  71.502  1.00  0.00      LC0  C
ATOM    239  CB  ASN C  30      47.090  41.557  70.261  1.00  0.00      LC0  C
ATOM    240  CG  ASN C  30      45.614  41.276  70.516  1.00  0.00      LC0  C
ATOM    241  OD1 ASN C  30      45.230  40.570  71.435  1.00  0.00      LC0  O
ATOM    242  ND2 ASN C  30      44.792  41.856  69.633  1.00  0.00      LC0  N
ATOM    243 HD21 ASN C  30      45.123  42.417  68.879  1.00  0.00      LC0  H
ATOM    244 HD22 ASN C  30      43.800  41.723  69.720  1.00  0.00      LC0  H
ATOM    245  C   ASN C  30      47.829  41.156  72.664  1.00  0.00      LC0  C
ATOM    246  O   ASN C  30      47.053  41.187  73.609  1.00  0.00      LC0  O
ATOM    247  N   THR C  31      48.845  40.287  72.583  1.00  0.00      LC0  N
ATOM    248  H   THR C  31      49.417  40.200  71.769  1.00  0.00      LC0  H
ATOM    249  CA  THR C  31      49.044  39.413  73.734  1.00  0.00      LC0  C
ATOM    250  CB  THR C  31      48.256  38.108  73.550  1.00  0.00      LC0  C
ATOM    251  OG1 THR C  31      46.958  38.381  73.011  1.00  0.00      LC0  O
ATOM    252  HG1 THR C  31      46.641  39.202  73.387  1.00  0.00      LC0  H
ATOM    253  CG2 THR C  31      48.141  37.293  74.842  1.00  0.00      LC0  C
ATOM    254  C   THR C  31      50.516  39.135  73.979  1.00  0.00      LC0  C
ATOM    255  O   THR C  31      51.244  38.707  73.089  1.00  0.00      LC0  O
ATOM    256  N   PRO C  32      50.958  39.416  75.224  1.00  0.00      LC0  N
ATOM    257  CD  PRO C  32      50.251  40.169  76.259  1.00  0.00      LC0  C
ATOM    258  CA  PRO C  32      52.287  38.953  75.638  1.00  0.00      LC0  C
ATOM    259  CB  PRO C  32      52.536  39.830  76.868  1.00  0.00      LC0  C
ATOM    260  CG  PRO C  32      51.157  40.083  77.480  1.00  0.00      LC0  C
ATOM    261  C   PRO C  32      52.285  37.452  75.936  1.00  0.00      LC0  C
ATOM    262  O   PRO C  32      51.592  36.968  76.820  1.00  0.00      LC0  O
ATOM    263  N   PRO C  33      53.085  36.697  75.149  1.00  0.00      LC0  N
ATOM    264  CD  PRO C  33      53.921  37.138  74.043  1.00  0.00      LC0  C
ATOM    265  CA  PRO C  33      53.133  35.244  75.356  1.00  0.00      LC0  C
ATOM    266  CB  PRO C  33      53.994  34.763  74.180  1.00  0.00      LC0  C
ATOM    267  CG  PRO C  33      53.993  35.901  73.159  1.00  0.00      LC0  C
ATOM    268  C   PRO C  33      53.748  34.871  76.697  1.00  0.00      LC0  C
ATOM    269  O   PRO C  33      54.583  35.597  77.216  1.00  0.00      LC0  O
ATOM    270  N   LEU C  34      53.317  33.707  77.214  1.00  0.00      LC0  N
ATOM    271  H   LEU C  34      52.565  33.254  76.737  1.00  0.00      LC0  H
ATOM    272  CA  LEU C  34      53.882  33.066  78.415  1.00  0.00      LC0  C
ATOM    273  CB  LEU C  34      54.564  31.745  78.033  1.00  0.00      LC0  C
ATOM    274  CG  LEU C  34      53.628  30.737  77.359  1.00  0.00      LC0  C
ATOM    275  CD1 LEU C  34      54.397  29.520  76.844  1.00  0.00      LC0  C
ATOM    276  CD2 LEU C  34      52.462  30.333  78.264  1.00  0.00      LC0  C
ATOM    277  C   LEU C  34      54.748  33.887  79.375  1.00  0.00      LC0  C
ATOM    278  O   LEU C  34      54.239  34.557  80.266  1.00  0.00      LC0  O
ATOM    279  N   THR C  35      56.077  33.821  79.177  1.00  0.00      LC0  N
ATOM    280  H   THR C  35      56.516  33.379  78.394  1.00  0.00      LC0  H
ATOM    281  CA  THR C  35      56.962  34.532  80.103  1.00  0.00      LC0  C
ATOM    282  CB  THR C  35      58.411  34.200  79.752  1.00  0.00      LC0  C
ATOM    283  OG1 THR C  35      58.522  33.951  78.343  1.00  0.00      LC0  O
ATOM    284  HG1 THR C  35      59.466  33.927  78.173  1.00  0.00      LC0  H
ATOM    285  CG2 THR C  35      58.917  32.990  80.538  1.00  0.00      LC0  C
ATOM    286  C   THR C  35      56.742  36.037  80.142  1.00  0.00      LC0  C
ATOM    287  O   THR C  35      56.839  36.701  81.168  1.00  0.00      LC0  O
ATOM    288  SG  CYS C  36      57.749  38.374  76.743  1.00  0.00      LC0  S
ATOM    289  CB  CYS C  36      56.093  38.471  77.470  1.00  0.00      LC0  C
ATOM    290  N   CYS C  36      56.386  36.547  78.962  1.00  0.00      LC0  N
ATOM    291  H   CYS C  36      56.301  35.957  78.158  1.00  0.00      LC0  H
ATOM    292  CA  CYS C  36      56.046  37.960  78.902  1.00  0.00      LC0  C
ATOM    293  C   CYS C  36      54.739  38.301  79.568  1.00  0.00      LC0  C
ATOM    294  O   CYS C  36      54.618  39.339  80.199  1.00  0.00      LC0  O
[truncated: 5,930 more chars]
