# Supplementary material for: TPepPro: a deep learning model for predicting peptide–protein interactions
Source: Bioinformatics. 2024 Nov 25;41(1):btae708. doi: 10.1093/bioinformatics/btae708 (PMC11681936; doi:10.1093/bioinformatics/btae708)
Supplement: btae708_Supplementary_Data [file btae708_supplementary_data.zip › Supplementary Table S3 0_1_homo-homo_sorted.xlsx]

## Sheet: Supplementary Table S3 0_1_homo
receptor	peptide	class_label	Positive_confidence	predict_label	receptor_organism	peptide_organism
6v13_B	4ov5_L	0	0.999999	1	Homo sapiens	Homo sapiens
3r85_B	7m5c_B	0	0.999998	1	Homo sapiens	Homo sapiens
6kto_B	3qxd_F	0	0.999998	1	Homo sapiens	Homo sapiens
5yc1_F	1czy_E	0	0.999997	1	Homo sapiens	Homo sapiens
2riv_A	1t5w_C	0	0.999997	1	Homo sapiens	Homo sapiens
3i8e_A	7kso_F	0	0.999996	1	Homo sapiens	Homo sapiens
5wb7_C	6j7w_C	0	0.999995	1	Homo sapiens	Homo sapiens
5mav_F	7qcs_C	0	0.999994	1	Homo sapiens	Homo sapiens
6b4j_B	4ued_B	0	0.999994	1	Homo sapiens	Homo sapiens
5fu7_E	6qno_G	0	0.999992	1	Homo sapiens	Homo sapiens
5y39_G	2n55_B	0	0.999991	1	Homo sapiens	Homo sapiens
6tnq_A	4mj6_C	0	0.999982	1	Homo sapiens	Homo sapiens
6hon_C	7vvl_P	0	0.999982	1	Homo sapiens	Homo sapiens
3iec_B	1aqc_D	0	0.999979	1	Homo sapiens	Homo sapiens
6t2e_A	1ow6_F	0	0.999978	1	Homo sapiens	Homo sapiens
2lkm_B	4go6_A	0	0.999974	1	Homo sapiens	Homo sapiens
7z73_F	1aqd_L	0	0.999972	1	Homo sapiens	Homo sapiens
3u7d_C	3u3f_F	0	0.99997	1	Homo sapiens	Homo sapiens
1h28_D	6x2p_D	0	0.999967	1	Homo sapiens	Homo sapiens
2n3a_B	2n1g_B	0	0.999958	1	Homo sapiens	Homo sapiens
7f2o_R	6zbu_C	0	0.999955	1	Homo sapiens	Homo sapiens
5oo6_J	4gk0_C	0	0.999954	1	Homo sapiens	Homo sapiens
6z3m_c	6zbu_G	0	0.999953	1	Homo sapiens	Homo sapiens
6hc2_U	2leh_B	0	0.999947	1	Homo sapiens	Homo sapiens
4po6_A	5ixf_B	0	0.999938	1	Homo sapiens	Homo sapiens
3c3q_A	6x2v_D	0	0.999926	1	Homo sapiens	Homo sapiens
7a6r_A	2h9m_D	0	0.999925	1	Homo sapiens	Homo sapiens
6q6g_L	5oob_Z	0	0.999915	1	Homo sapiens	Homo sapiens
2n4q_B	1vf6_D	0	0.999914	1	Homo sapiens	Homo sapiens
7whu_D	5kn5_F	0	0.999896	1	Homo sapiens	Homo sapiens
6byk_B	3hqm_D	0	0.999875	1	Homo sapiens	Homo sapiens
5v5m_C	2vlk_C	0	0.999864	1	Homo sapiens	Homo sapiens
6tm5_K	4wci_D	0	0.999864	1	Homo sapiens	Homo sapiens
2ymb_D	2cci_F	0	0.99986	1	Homo sapiens	Homo sapiens
3unn_A	4wjq_B	0	0.999859	1	Homo sapiens	Homo sapiens
5njj_D	6idx_C	0	0.999853	1	Homo sapiens	Homo sapiens
2ach_A	1dit_L	0	0.999841	1	Homo sapiens	Homo sapiens
6vp9_B	1tzs_P	0	0.999835	1	Homo sapiens	Homo sapiens
3omh_B	7a6r_E	0	0.999834	1	Homo sapiens	Homo sapiens
2qyf_A	6n3f_D	0	0.999827	1	Homo sapiens	Homo sapiens
6tnt_A	7ru6_L	0	0.999826	1	Homo sapiens	Homo sapiens
3mk4_A	5mjy_F	0	0.999816	1	Homo sapiens	Homo sapiens
6ocp_K	5fur_L	0	0.999813	1	Homo sapiens	Homo sapiens
6db7_I	6b5n_A	0	0.999802	1	Homo sapiens	Homo sapiens
7md5_A	5wdf_P	0	0.999794	1	Homo sapiens	Homo sapiens
1r9n_B	1u38_B	0	0.999782	1	Homo sapiens	Homo sapiens
7mop_A	8dph_D	0	0.999782	1	Homo sapiens	Homo sapiens
3s5l_A	3iec_F	0	0.999749	1	Homo sapiens	Homo sapiens
5n9c_B	3hql_D	0	0.999735	1	Homo sapiens	Homo sapiens
1zy3_A	5tuv_F	0	0.999734	1	Homo sapiens	Homo sapiens
8a5m_A	6co3_Q	0	0.99969	1	Homo sapiens	Homo sapiens
2dsq_G	6hc2_T	0	0.999627	1	Homo sapiens	Homo sapiens
4mvl_A	2ojx_E	0	0.999616	1	Homo sapiens	Homo sapiens
4h36_A	3vfv_C	0	0.999614	1	Homo sapiens	Homo sapiens
5hi3_A	6f1z_o	0	0.999606	1	Homo sapiens	Homo sapiens
7jwp_A	4apo_E	0	0.999552	1	Homo sapiens	Homo sapiens
5nqk_A	3mrr_P	0	0.999529	1	Homo sapiens	Homo sapiens
6q6g_K	7vvk_P	0	0.999524	1	Homo sapiens	Homo sapiens
5igq_E	3rqe_E	0	0.999488	1	Homo sapiens	Homo sapiens
6zbu_I	2ks9_B	0	0.999401	1	Homo sapiens	Homo sapiens
3lrh_K	2arr_P	0	0.999318	1	Homo sapiens	Homo sapiens
5xtz_A	7smf_B	0	0.999279	1	Homo sapiens	Homo sapiens
5ybv_A	5h7g_C	0	0.999208	1	Homo sapiens	Homo sapiens
7b1h_A	6hlw_D	0	0.999203	1	Homo sapiens	Homo sapiens
4f0z_A	7yxw_D	0	0.999174	1	Homo sapiens	Homo sapiens
6hc2_A	2ibf_B	0	0.999159	1	Homo sapiens	Homo sapiens
7mw1_B	6byj_T	0	0.999072	1	Homo sapiens	Homo sapiens
5t6z_A	3sjv_R	0	0.999059	1	Homo sapiens	Homo sapiens
4jo7_G	6dff_L	0	0.999036	1	Homo sapiens	Homo sapiens
1oqd_D	4hxj_C	0	0.999011	1	Homo sapiens	Homo sapiens
5z7l_B	3vug_F	0	0.998954	1	Homo sapiens	Homo sapiens
6b9y_A	3h0t_C	0	0.998908	1	Homo sapiens	Homo sapiens
5b38_A	1qvo_C	0	0.998892	1	Homo sapiens	Homo sapiens
4j77_B	2zgh_B	0	0.998869	1	Homo sapiens	Homo sapiens
5vvu_A	7qct_D	0	0.998708	1	Homo sapiens	Homo sapiens
7bw7_A	6ce7_N	0	0.998672	1	Homo sapiens	Homo sapiens
6vm7_A	1i1f_C	0	0.998627	1	Homo sapiens	Homo sapiens
6bva_A	5m32_s	0	0.998609	1	Homo sapiens	Homo sapiens
7r80_C	3kpr_H	0	0.998501	1	Homo sapiens	Homo sapiens
5e6i_A	5fdw_C	0	0.99839	1	Homo sapiens	Homo sapiens
5lcw_O	6hby_C	0	0.998369	1	Homo sapiens	Homo sapiens
6vqd_A	6b70_c	0	0.99832	1	Homo sapiens	Homo sapiens
3rqg_C	6hon_D	0	0.998219	1	Homo sapiens	Homo sapiens
5f0l_C	5xjs_M	0	0.998219	1	Homo sapiens	Homo sapiens
5eod_A	6hby_F	0	0.998148	1	Homo sapiens	Homo sapiens
6mim_C	1d4t_B	0	0.997972	1	Homo sapiens	Homo sapiens
6x5q_A	3t6b_D	0	0.997971	1	Homo sapiens	Homo sapiens
5j31_A	4l1u_G	0	0.997967	1	Homo sapiens	Homo sapiens
6uc5_H	6fnz_F	0	0.997966	1	Homo sapiens	Homo sapiens
8cte_A	2qos_A	0	0.997837	1	Homo sapiens	Homo sapiens
6f1z_s	2ll7_B	0	0.997762	1	Homo sapiens	Homo sapiens
7f1r_B	7oi7_m	0	0.997693	1	Homo sapiens	Homo sapiens
7r7w_A	2uwe_J	0	0.997537	1	Homo sapiens	Homo sapiens
1kv6_B	4wne_B	0	0.997421	1	Homo sapiens	Homo sapiens
7mso_A	6hoi_G	0	0.997372	1	Homo sapiens	Homo sapiens
5z7l_A	4erz_D	0	0.99692	1	Homo sapiens	Homo sapiens
7pii_F	4mqv_B	0	0.996914	1	Homo sapiens	Homo sapiens
2x4s_D	4no0_C	0	0.996824	1	Homo sapiens	Homo sapiens
5agw_A	6yvh_E	0	0.99667	1	Homo sapiens	Homo sapiens
7ow6_A	7n1e_C	0	0.996548	1	Homo sapiens	Homo sapiens
7r7x_A	6avf_P	0	0.996526	1	Homo sapiens	Homo sapiens
7s8e_A	6ewo_G	0	0.996482	1	Homo sapiens	Homo sapiens
6q5y_B	5vax_E	0	0.996389	1	Homo sapiens	Homo sapiens
4pby_B	6p3w_E	0	0.996113	1	Homo sapiens	Homo sapiens
4u6g_L	6o2b_F	0	0.995854	1	Homo sapiens	Homo sapiens
4kel_A	6gjh_L	0	0.99556	1	Homo sapiens	Homo sapiens
7mqr_F	6b70_a	0	0.995449	1	Homo sapiens	Homo sapiens
5gp7_A	4xgz_a	0	0.995346	1	Homo sapiens	Homo sapiens
2gl7_D	7co1_D	0	0.994806	1	Homo sapiens	Homo sapiens
6zxd_X	6but_B	0	0.994478	1	Homo sapiens	Homo sapiens
1kmc_A	1i4o_C	0	0.994246	1	Homo sapiens	Homo sapiens
5dn2_A	1w70_C	0	0.993978	1	Homo sapiens	Homo sapiens
7q50_A	4nnm_D	0	0.993908	1	Homo sapiens	Homo sapiens
4wj7_C	5d2m_G	0	0.993879	1	Homo sapiens	Homo sapiens
2clr_A	7mkb_C	0	0.993832	1	Homo sapiens	Homo sapiens
6pva_B	4xef_B	0	0.993692	1	Homo sapiens	Homo sapiens
5sxm_B	1i51_E	0	0.993278	1	Homo sapiens	Homo sapiens
6zky_A	3kps_C	0	0.993237	1	Homo sapiens	Homo sapiens
4x5w_B	1s9v_C	0	0.993098	1	Homo sapiens	Homo sapiens
2l1c_A	6c48_C	0	0.993033	1	Homo sapiens	Homo sapiens
7rrg_A	5n1y_C	0	0.992881	1	Homo sapiens	Homo sapiens
5agx_B	3l6y_B	0	0.992706	1	Homo sapiens	Homo sapiens
5isz_A	5c0i_C	0	0.992324	1	Homo sapiens	Homo sapiens
5ksa_C	6w51_I	0	0.992293	1	Homo sapiens	Homo sapiens
7jzr_A	3rl7_K	0	0.992214	1	Homo sapiens	Homo sapiens
3nmx_C	1d0a_L	0	0.991999	1	Homo sapiens	Homo sapiens
1d00_B	6a0f_D	0	0.991242	1	Homo sapiens	Homo sapiens
8gvb_H	5im7_E	0	0.991116	1	Homo sapiens	Homo sapiens
7w6j_A	4ib5_E	0	0.991095	1	Homo sapiens	Homo sapiens
4ov5_D	2zvm_W	0	0.990137	1	Homo sapiens	Homo sapiens
6zbu_B	5wjl_I	0	0.989622	1	Homo sapiens	Homo sapiens
2xny_C	5wby_O	0	0.9886	1	Homo sapiens	Homo sapiens
5fw5_A	6uj9_C	0	0.988537	1	Homo sapiens	Homo sapiens
6j08_C	2seb_E	0	0.988196	1	Homo sapiens	Homo sapiens
3gsv_A	4i48_C	0	0.987942	1	Homo sapiens	Homo sapiens
5lsk_D	5lcw_G	0	0.987918	1	Homo sapiens	Homo sapiens
5jcy_A	7w53_C	0	0.987057	1	Homo sapiens	Homo sapiens
6qnx_A	7dvq_y	0	0.987039	1	Homo sapiens	Homo sapiens
3qis_A	6cqr_H	0	0.986889	1	Homo sapiens	Homo sapiens
1eba_B	6t2e_B	0	0.986836	1	Homo sapiens	Homo sapiens
2h5j_A	3ebb_H	0	0.985233	1	Homo sapiens	Homo sapiens
6c23_Q	7b1h_C	0	0.984729	1	Homo sapiens	Homo sapiens
3gis_B	6n7j_D	0	0.984028	1	Homo sapiens	Homo sapiens
6o2c_A	2mg5_B	0	0.983987	1	Homo sapiens	Homo sapiens
1g3j_A	5npw_D	0	0.98364	1	Homo sapiens	Homo sapiens
6tqu_A	6erg_C	0	0.983535	1	Homo sapiens	Homo sapiens
7qtu_E	4qru_C	0	0.982607	1	Homo sapiens	Homo sapiens
5xjm_A	3tvj_I	0	0.98219	1	Homo sapiens	Homo sapiens
2xs1_A	5y39_F	0	0.981859	1	Homo sapiens	Homo sapiens
2bgn_B	3wsy_C	0	0.981764	1	Homo sapiens	Homo sapiens
6vbp_H	3r85_G	0	0.981451	1	Homo sapiens	Homo sapiens
2pks_B	3uvn_B	0	0.981139	1	Homo sapiens	Homo sapiens
3tj5_A	6f0g_C	0	0.980894	1	Homo sapiens	Homo sapiens
4mnq_A	7ow6_C	0	0.978091	1	Homo sapiens	Homo sapiens
3i6k_E	1hhg_F	0	0.97777	1	Homo sapiens	Homo sapiens
5bs0_A	5wmr_C	0	0.977604	1	Homo sapiens	Homo sapiens
5e9d_F	6l9l_B	0	0.977003	1	Homo sapiens	Homo sapiens
6erg_A	3g43_F	0	0.976009	1	Homo sapiens	Homo sapiens
3hae_P	5vvp_C	0	0.975147	1	Homo sapiens	Homo sapiens
7rzf_A	7uso_F	0	0.975144	1	Homo sapiens	Homo sapiens
4z7v_G	3qfd_C	0	0.973324	1	Homo sapiens	Homo sapiens
7uoa_A	4h3b_B	0	0.973204	1	Homo sapiens	Homo sapiens
6x2x_C	3i7k_B	0	0.972715	1	Homo sapiens	Homo sapiens
6q8i_B	7emf_B	0	0.972042	1	Homo sapiens	Homo sapiens
1qgr_A	2knh_B	0	0.971372	1	Homo sapiens	Homo sapiens
6wg0_H	4g6f_P	0	0.971246	1	Homo sapiens	Homo sapiens
6gl1_A	4yoz_B	0	0.970732	1	Homo sapiens	Homo sapiens
4nqv_A	3oxr_C	0	0.970281	1	Homo sapiens	Homo sapiens
7u0e_A	7mop_B	0	0.970121	1	Homo sapiens	Homo sapiens
1mce_A	3obx_B	0	0.968698	1	Homo sapiens	Homo sapiens
6byh_A	6zmt_i	0	0.96694	1	Homo sapiens	Homo sapiens
7cfp_A	1huc_A	0	0.96631	1	Homo sapiens	Homo sapiens
4rey_A	3i5r_B	0	0.965057	1	Homo sapiens	Homo sapiens
3cii_A	1a9b_C	0	0.965053	1	Homo sapiens	Homo sapiens
5im7_A	5vwf_C	0	0.964959	1	Homo sapiens	Homo sapiens
7sg2_G	1duy_C	0	0.963453	1	Homo sapiens	Homo sapiens
7a6r_D	6syf_I	0	0.962207	1	Homo sapiens	Homo sapiens
6vrm_A	4k7f_C	0	0.960845	1	Homo sapiens	Homo sapiens
1im3_I	5w1v_R	0	0.959707	1	Homo sapiens	Homo sapiens
5fa3_A	6zkw_C	0	0.9592	1	Homo sapiens	Homo sapiens
1mhe_A	3vxs_C	0	0.958387	1	Homo sapiens	Homo sapiens
6ghd_D	7zbn_E	0	0.957164	1	Homo sapiens	Homo sapiens
7rm4_K	7jyx_F	0	0.957025	1	Homo sapiens	Homo sapiens
4ov5_B	5ddh_C	0	0.956529	1	Homo sapiens	Homo sapiens
6b5o_L	2oqj_I	0	0.955345	1	Homo sapiens	Homo sapiens
3ghb_I	3l6y_D	0	0.954489	1	Homo sapiens	Homo sapiens
2x04_B	1om9_Q	0	0.952926	1	Homo sapiens	Homo sapiens
3hpj_A	3bze_R	0	0.95035	1	Homo sapiens	Homo sapiens
5epp_A	2i32_F	0	0.949228	1	Homo sapiens	Homo sapiens
3mv8_D	3mrj_P	0	0.9467	1	Homo sapiens	Homo sapiens
3qeq_A	6dcw_T	0	0.943619	1	Homo sapiens	Homo sapiens
1uxs_A	5eu5_C	0	0.939591	1	Homo sapiens	Homo sapiens
6d6r_C	1zms_B	0	0.937289	1	Homo sapiens	Homo sapiens
5lax_A	1hsa_C	0	0.937257	1	Homo sapiens	Homo sapiens
6vb1_A	7blo_H	0	0.936599	1	Homo sapiens	Homo sapiens
5njj_A	5g05_G	0	0.936428	1	Homo sapiens	Homo sapiens
2fyy_A	6yo8_E	0	0.931767	1	Homo sapiens	Homo sapiens
1zgl_U	2oje_C	0	0.929133	1	Homo sapiens	Homo sapiens
6ct7_A	1kg0_D	0	0.921471	1	Homo sapiens	Homo sapiens
2o9v_A	3d24_D	0	0.920928	1	Homo sapiens	Homo sapiens
1oqd_C	7lkb_D	0	0.920225	1	Homo sapiens	Homo sapiens
4jol_C	1dev_B	0	0.919891	1	Homo sapiens	Homo sapiens
3wuv_Q	1k4u_P	0	0.919054	1	Homo sapiens	Homo sapiens
1oqe_C	7azx_C	0	0.916707	1	Homo sapiens	Homo sapiens
7ra3_R	2mps_B	0	0.914998	1	Homo sapiens	Homo sapiens
6fgp_B	3dxd_B	0	0.913072	1	Homo sapiens	Homo sapiens
6m8r_I	3qxd_C	0	0.910176	1	Homo sapiens	Homo sapiens
2d1x_C	4naw_P	0	0.90949	1	Homo sapiens	Homo sapiens
1lp9_L	6xa8_D	0	0.909468	1	Homo sapiens	Homo sapiens
3dx8_A	5eu4_C	0	0.904409	1	Homo sapiens	Homo sapiens
1i7t_D	2dyp_C	0	0.902444	1	Homo sapiens	Homo sapiens
4xh2_G	5wa1_B	0	0.901712	1	Homo sapiens	Homo sapiens
4wne_A	6itu_B	0	0.897727	1	Homo sapiens	Homo sapiens
5c6d_A	5oom_l	0	0.892791	1	Homo sapiens	Homo sapiens
2rr3_A	3ajb_B	0	0.89206	1	Homo sapiens	Homo sapiens
5czi_A	7kdt_B	0	0.888202	1	Homo sapiens	Homo sapiens
2aph_B	5jhq_F	0	0.885043	1	Homo sapiens	Homo sapiens
1m4p_A	4naw_D	0	0.884675	1	Homo sapiens	Homo sapiens
7l1b_A	2x4r_C	0	0.881578	1	Homo sapiens	Homo sapiens
3qxd_D	5iq9_P	0	0.880838	1	Homo sapiens	Homo sapiens
7kdt_A	6cm9_T	0	0.87939	1	Homo sapiens	Homo sapiens
6ax4_A	6ar2_C	0	0.878819	1	Homo sapiens	Homo sapiens
6ejd_A	6m4n_D	0	0.8769	1	Homo sapiens	Homo sapiens
6bli_B	4jzn_K	0	0.876446	1	Homo sapiens	Homo sapiens
4o27_A	2qbx_D	0	0.871333	1	Homo sapiens	Homo sapiens
1ow7_B	5mlw_D	0	0.871117	1	Homo sapiens	Homo sapiens
5ujt_H	1bx2_F	0	0.870638	1	Homo sapiens	Homo sapiens
6uab_A	6tm5_W	0	0.869606	1	Homo sapiens	Homo sapiens
6vbp_L	4djz_I	0	0.862702	1	Homo sapiens	Homo sapiens
2vlj_D	1e28_C	0	0.859748	1	Homo sapiens	Homo sapiens
2mro_A	5nvn_B	0	0.859204	1	Homo sapiens	Homo sapiens
6pxw_B	6hc2_B	0	0.857503	1	Homo sapiens	Homo sapiens
4wuu_E	1ow7_D	0	0.856223	1	Homo sapiens	Homo sapiens
2krb_A	6q6g_W	0	0.853952	1	Homo sapiens	Homo sapiens
6yx0_B	4u1i_C	0	0.853857	1	Homo sapiens	Homo sapiens
3vu7_C	1jk8_C	0	0.852532	1	Homo sapiens	Homo sapiens
7xna_A	3lrh_L	0	0.849879	1	Homo sapiens	Homo sapiens
2m04_A	6cri_c	0	0.847783	1	Homo sapiens	Homo sapiens
3bhb_A	5wmo_C	0	0.844199	1	Homo sapiens	Homo sapiens
4dx9_S	4i5b_C	0	0.83937	1	Homo sapiens	Homo sapiens
5t0i_Y	5xtd_K	0	0.83493	1	Homo sapiens	Homo sapiens
1q94_A	1eez_F	0	0.831112	1	Homo sapiens	Homo sapiens
3isw_B	4jo7_F	0	0.83011	1	Homo sapiens	Homo sapiens
2ovq_B	6wjq_C	0	0.828862	1	Homo sapiens	Homo sapiens
5vaq_A	7v1l_V	0	0.821262	1	Homo sapiens	Homo sapiens
3m17_B	7n05_E	0	0.819237	1	Homo sapiens	Homo sapiens
1fyt_A	5hhv_B	0	0.8191	1	Homo sapiens	Homo sapiens
4txr_A	6tm5_G	0	0.814132	1	Homo sapiens	Homo sapiens
7ow5_D	3pwn_F	0	0.813577	1	Homo sapiens	Homo sapiens
5iy4_A	4fcm_C	0	0.808005	1	Homo sapiens	Homo sapiens
6dff_M	4jlq_B	0	0.803721	1	Homo sapiens	Homo sapiens
5wbh_D	7dvq_P	0	0.801666	1	Homo sapiens	Homo sapiens
7jwp_K	2doi_B	0	0.801145	1	Homo sapiens	Homo sapiens
2jgc_A	6vp9_C	0	0.800614	1	Homo sapiens	Homo sapiens
7pb2_A	2uwe_C	0	0.799451	1	Homo sapiens	Homo sapiens
3ivq_B	6vmx_H	0	0.796923	1	Homo sapiens	Homo sapiens
1wa7_A	2pie_F	0	0.793224	1	Homo sapiens	Homo sapiens
3vuk_A	4u7y_B	0	0.789667	1	Homo sapiens	Homo sapiens
5bpu_A	2xny_M	0	0.788534	1	Homo sapiens	Homo sapiens
2iv9_B	6gbu_E	0	0.786196	1	Homo sapiens	Homo sapiens
2mfq_A	6tm5_S	0	0.785947	1	Homo sapiens	Homo sapiens
7rmh_R	4o3u_P	0	0.773244	1	Homo sapiens	Homo sapiens
3sf4_B	3mls_R	0	0.772712	1	Homo sapiens	Homo sapiens
6t5f_A	7d3d_a	0	0.764763	1	Homo sapiens	Homo sapiens
1jn5_B	6f8f_G	0	0.759745	1	Homo sapiens	Homo sapiens
6q9i_A	4ov5_I	0	0.757392	1	Homo sapiens	Homo sapiens
6x2r_C	6xmi_F	0	0.756913	1	Homo sapiens	Homo sapiens
6uzm_A	1d01_H	0	0.748722	1	Homo sapiens	Homo sapiens
1jpw_A	6tlj_D	0	0.745606	1	Homo sapiens	Homo sapiens
3dxe_A	5osi_F	0	0.73555	1	Homo sapiens	Homo sapiens
2v3s_A	4ejf_G	0	0.733761	1	Homo sapiens	Homo sapiens
3hae_I	3uvo_B	0	0.72718	1	Homo sapiens	Homo sapiens
6e3y_E	4xh2_h	0	0.722647	1	Homo sapiens	Homo sapiens
1cf0_B	6d29_C	0	0.718785	1	Homo sapiens	Homo sapiens
7k80_H	1r1l_C	0	0.714299	1	Homo sapiens	Homo sapiens
4pk3_A	4dx9_7	0	0.702018	1	Homo sapiens	Homo sapiens
6klr_A	5de2_D	0	0.695506	1	Homo sapiens	Homo sapiens
7a6r_B	7qs8_D	0	0.686502	1	Homo sapiens	Homo sapiens
1zgl_S	5brz_C	0	0.685649	1	Homo sapiens	Homo sapiens
2dwx_D	2i32_E	0	0.681288	1	Homo sapiens	Homo sapiens
3zkf_C	3psl_C	0	0.671352	1	Homo sapiens	Homo sapiens
6mim_A	7ywx_a	0	0.662157	1	Homo sapiens	Homo sapiens
6ic9_A	6d84_O	0	0.650579	1	Homo sapiens	Homo sapiens
4ud7_B	5onb_D	0	0.647893	1	Homo sapiens	Homo sapiens
5mk1_C	2jf1_T	0	0.644724	1	Homo sapiens	Homo sapiens
2b5t_I	2ovr_C	0	0.644111	1	Homo sapiens	Homo sapiens
6og4_A	7e8e_K	0	0.642034	1	Homo sapiens	Homo sapiens
3pgc_B	6ss9_C	0	0.640339	1	Homo sapiens	Homo sapiens
4hw4_A	1o9k_S	0	0.632007	1	Homo sapiens	Homo sapiens
7n6d_A	1a1o_C	0	0.627923	1	Homo sapiens	Homo sapiens
6oi3_A	5lcw_D	0	0.627724	1	Homo sapiens	Homo sapiens
6f0f_A	1qmz_E	0	0.626974	1	Homo sapiens	Homo sapiens
6tmo_D	6y2b_C	0	0.623843	1	Homo sapiens	Homo sapiens
1jpl_A	3r85_H	0	0.615879	1	Homo sapiens	Homo sapiens
1lo5_D	4gg6_I	0	0.615826	1	Homo sapiens	Homo sapiens
5yyf_C	6b3x_B	0	0.615093	1	Homo sapiens	Homo sapiens
7k29_A	5xwr_C	0	0.613292	1	Homo sapiens	Homo sapiens
4wuu_D	3c3r_B	0	0.611083	1	Homo sapiens	Homo sapiens
5wjl_G	5eu6_C	0	0.607521	1	Homo sapiens	Homo sapiens
3mly_I	5igq_U	0	0.599391	1	Homo sapiens	Homo sapiens
2zks_A	7knu_P	0	0.596191	1	Homo sapiens	Homo sapiens
6x2p_C	7vvm_P	0	0.592801	1	Homo sapiens	Homo sapiens
6fdt_A	7e32_G	0	0.587031	1	Homo sapiens	Homo sapiens
8a8x_A	1q4k_E	0	0.584912	1	Homo sapiens	Homo sapiens
7k2p_A	6rrc_B	0	0.583937	1	Homo sapiens	Homo sapiens
3cyy_B	3v2o_B	0	0.580916	1	Homo sapiens	Homo sapiens
2loz_A	5hi4_I	0	0.57081	1	Homo sapiens	Homo sapiens
6bix_A	4mnq_C	0	0.567224	1	Homo sapiens	Homo sapiens
3qxa_B	6f0x_Q	0	0.566707	1	Homo sapiens	Homo sapiens
5vft_V	1awr_K	0	0.562147	1	Homo sapiens	Homo sapiens
2mwy_A	2nx5_C	0	0.559345	1	Homo sapiens	Homo sapiens
4zih_A	6u3n_C	0	0.557782	1	Homo sapiens	Homo sapiens
3tdz_B	4tkn_D	0	0.54595	1	Homo sapiens	Homo sapiens
5mf9_A	4gbx_E	0	0.528131	1	Homo sapiens	Homo sapiens
4x3e_A	2rfe_F	0	0.526526	1	Homo sapiens	Homo sapiens
5fgb_C	2gpo_C	0	0.524412	1	Homo sapiens	Homo sapiens
1hsa_D	5yco_F	0	0.516757	1	Homo sapiens	Homo sapiens
7ow4_J	1aqc_C	0	0.507869	1	Homo sapiens	Homo sapiens
5nqa_B	6m7b_C	0	0.502759	1	Homo sapiens	Homo sapiens
4erq_B	7ntj_G	0	0.502025	1	Homo sapiens	Homo sapiens

## Sheet: Sheet2
Samples of newly detected interactions with 100% confidence.
Receptor	Peptide	Class_label	Confidence_positive	Predicted_label	Receptor molecule	Peptide molecule	Receptor Organisms	Peptide Organisms
5y3r-C	3oak_D	0	0	1	Protein kinase, DNA-activated, catalytic polypeptide (PRKDC)	Transcription elongation factor SPT6	Homo sapiens	Saccharomyces Cerevisiae
5hyn_R	5eft_C	0	1	1	Polycomb protein SUZ12	p9-1	Homo sapiens	Rice black-streaked dwarf virus 2
1abi_H	2c3a_G	0	0	1	ALPHA-THROMBIN (LARGE SUBUNIT)	Preprotein translocase Sec61 subunit (Membrane Entity: Yes)	Homo sapiens	Thermus thermophilus
5zua_G	5vau_G	0	0	1	Major capsid protein	Beclin-1	Tequatrovirus T4	Homo sapiens
